# Supplementary material for: ChIP-seq profiling of H3K4me3 and H3K27me3 in an invasive insect, Bactrocera dorsalis
Source: Front Genet. 2023 Feb 23;14:1108104. doi: 10.3389/fgene.2023.1108104 (PMC9996634; doi:10.3389/fgene.2023.1108104)
Supplement: Supplementary file 3 [file DataSheet2.xlsx]

## Sheet: Table S4 A
Table S4A. List of H3K4me3 peaks in the Bactrocera dorsalis genome.
Chr	Start	End	Length	scaled IDR value	Fold_enrichment	Name
NW_011869290.1	3583	4285	703	1000	235.971	H3K4me3_1
NW_011869321.1	87	1949	1863	1000	105.401	H3K4me3_2
NW_011869434.1	27	1111	1085	1000	77.1062	H3K4me3_3
NW_011869533.1	169	2026	1858	1000	153.901	H3K4me3_4
NW_011869732.1	603	929	327	283	3.29632	H3K4me3_5
NW_011869797.1	15	497	483	1000	29.0782	H3K4me3_6
NW_011869804.1	1031	1916	886	1000	34.8116	H3K4me3_7
NW_011869891.1	1695	2075	381	1000	14.8223	H3K4me3_8
NW_011870161.1	1053	2064	1012	1000	164.877	H3K4me3_9
NW_011870169.1	23	764	742	1000	18.4988	H3K4me3_10
NW_011870199.1	7	1258	1252	1000	151.085	H3K4me3_11
NW_011870343.1	27	1320	1294	1000	160.442	H3K4me3_12
NW_011870390.1	885	2027	1143	1000	79.4733	H3K4me3_13
NW_011870565.1	699	2219	1521	983	204.882	H3K4me3_14
NW_011870579.1	568	913	346	883	13.0052	H3K4me3_15
NW_011870589.1	91	951	861	1000	69.808	H3K4me3_16
NW_011870589.1	1579	2099	521	1000	24.5208	H3K4me3_17
NW_011870591.1	41	1352	1312	1000	133.531	H3K4me3_18
NW_011870737.1	1410	2275	866	1000	104.152	H3K4me3_19
NW_011870758.1	50	2265	2216	1000	58.2299	H3K4me3_20
NW_011870803.1	1518	2147	630	283	9.67922	H3K4me3_21
NW_011870831.1	862	2235	1374	1000	170.388	H3K4me3_22
NW_011870860.1	156	1606	1451	983	213.85	H3K4me3_23
NW_011870943.1	190	2258	2069	1000	114.72	H3K4me3_24
NW_011871192.1	18	2351	2334	1000	96.4533	H3K4me3_25
NW_011871361.1	954	2351	1398	1000	216.609	H3K4me3_26
NW_011871649.1	805	2370	1566	942	159.314	H3K4me3_27
NW_011871724.1	917	1327	411	1000	15.2849	H3K4me3_28
NW_011871726.1	1789	2491	703	1000	85.9166	H3K4me3_29
NW_011871877.1	55	982	928	1000	136.271	H3K4me3_30
NW_011872152.1	1927	2293	367	1000	56.9553	H3K4me3_31
NW_011872174.1	60	1018	959	1000	102.907	H3K4me3_32
NW_011872233.1	457	1835	1379	1000	100.819	H3K4me3_33
NW_011872376.1	28	2814	2787	557	26.4214	H3K4me3_34
NW_011872412.1	42	1150	1109	1000	66.2328	H3K4me3_35
NW_011872453.1	926	2410	1485	1000	150.177	H3K4me3_36
NW_011872552.1	77	1060	984	1000	157.6	H3K4me3_37
NW_011872582.1	1107	1455	349	283	4.75456	H3K4me3_38
NW_011872714.1	137	995	859	1000	140.346	H3K4me3_39
NW_011872898.1	4258	4704	447	1000	20.7457	H3K4me3_40
NW_011872989.1	1879	2175	297	283	10.4712	H3K4me3_41
NW_011873022.1	478	3106	2629	1000	16.6034	H3K4me3_42
NW_011873135.1	1920	3218	1299	1000	60.2711	H3K4me3_43
NW_011873156.1	1158	1855	698	1000	28.1049	H3K4me3_44
NW_011873168.1	4	1364	1361	1000	23.2407	H3K4me3_45
NW_011873168.1	1682	3359	1678	1000	154.944	H3K4me3_46
NW_011873192.1	2119	3040	922	1000	28.6849	H3K4me3_47
NW_011873316.1	2347	3189	843	1000	17.8356	H3K4me3_48
NW_011873360.1	1503	2304	802	283	5.931	H3K4me3_49
NW_011873383.1	1821	3473	1653	1000	109.364	H3K4me3_50
NW_011873474.1	147	1830	1684	1000	100.782	H3K4me3_51
NW_011873487.1	74	691	618	567	11.9963	H3K4me3_52
NW_011873492.1	1479	2381	903	1000	27.8993	H3K4me3_53
NW_011873514.1	567	1502	936	1000	163.021	H3K4me3_54
NW_011873561.1	528	2206	1679	1000	197.736	H3K4me3_55
NW_011873571.1	925	3730	2806	1000	81.1327	H3K4me3_56
NW_011873631.1	742	2428	1687	1000	159.452	H3K4me3_57
NW_011873631.1	2515	3639	1125	1000	118.451	H3K4me3_58
NW_011873692.1	48	1182	1135	283	7.10235	H3K4me3_59
NW_011873699.1	19	797	779	1000	185.607	H3K4me3_60
NW_011873699.1	960	2334	1375	1000	41.103	H3K4me3_61
NW_011873705.1	8	660	653	1000	44.8504	H3K4me3_62
NW_011873713.1	4134	4687	554	715	11.6745	H3K4me3_63
NW_011873910.1	2243	3432	1190	1000	167.479	H3K4me3_64
NW_011873927.1	8827	10143	1317	1000	161.301	H3K4me3_65
NW_011873944.1	822	1754	933	466	410.395	H3K4me3_66
NW_011874089.1	27	1102	1076	1000	165.053	H3K4me3_67
NW_011874106.1	5160	6630	1471	1000	247.161	H3K4me3_68
NW_011874258.1	2222	2805	584	1000	27.7107	H3K4me3_69
NW_011874258.1	2929	3636	708	1000	103.977	H3K4me3_70
NW_011874263.1	1644	2480	837	283	6.46236	H3K4me3_71
NW_011874274.1	88	1986	1899	1000	154.956	H3K4me3_72
NW_011874308.1	4327	5756	1430	1000	56.659	H3K4me3_73
NW_011874319.1	84	1514	1431	1000	93.9225	H3K4me3_74
NW_011874356.1	3833	5319	1487	827	13.3765	H3K4me3_75
NW_011874362.1	5375	6380	1006	1000	80.9755	H3K4me3_76
NW_011874380.1	3492	4537	1046	1000	149.789	H3K4me3_77
NW_011874392.1	3822	5406	1585	283	6.36362	H3K4me3_78
NW_011874422.1	12169	13964	1796	1000	137.681	H3K4me3_79
NW_011874434.1	40	2092	2053	1000	167.604	H3K4me3_80
NW_011874436.1	4599	5686	1088	1000	14.8223	H3K4me3_81
NW_011874462.1	29	543	515	1000	22.068	H3K4me3_82
NW_011874463.1	155	1890	1736	1000	72.8071	H3K4me3_83
NW_011874504.1	6830	8496	1667	1000	198.121	H3K4me3_84
NW_011874527.1	4656	6305	1650	283	9.529	H3K4me3_85
NW_011874533.1	3428	4612	1185	1000	26.5428	H3K4me3_86
NW_011874533.1	6631	7763	1133	283	8.40735	H3K4me3_87
NW_011874556.1	7811	8189	379	283	4.25308	H3K4me3_88
NW_011874558.1	101	1319	1219	1000	161.332	H3K4me3_89
NW_011874609.1	97	764	668	572	11.9912	H3K4me3_90
NW_011874618.1	9795	10919	1125	1000	63.2038	H3K4me3_91
NW_011874649.1	1235	2096	862	283	3.7791	H3K4me3_92
NW_011874659.1	1786	2311	526	1000	38.7985	H3K4me3_93
NW_011874674.1	2732	3773	1042	1000	33.4636	H3K4me3_94
NW_011874679.1	4778	7161	2384	1000	65.1184	H3K4me3_95
NW_011874685.1	4242	5403	1162	1000	67.3339	H3K4me3_96
NW_011874711.1	7590	8975	1386	1000	106.055	H3K4me3_97
NW_011874712.1	3062	3555	494	283	3.44155	H3K4me3_98
NW_011874712.1	3870	4482	613	283	6.54633	H3K4me3_99
NW_011874713.1	3872	4275	404	510	10.0315	H3K4me3_100
NW_011874760.1	8629	9775	1147	1000	25.9992	H3K4me3_101
NW_011874799.1	85	857	773	1000	62.4052	H3K4me3_102
NW_011874830.1	10032	10870	839	1000	66.7367	H3K4me3_103
NW_011874871.1	8241	10195	1955	923	219.89	H3K4me3_104
NW_011874947.1	87	1916	1830	1000	111.293	H3K4me3_105
NW_011874950.1	14041	15054	1014	1000	102.295	H3K4me3_106
NW_011874962.1	6588	7628	1041	1000	109.509	H3K4me3_107
NW_011874974.1	8368	10578	2211	1000	119.726	H3K4me3_108
NW_011874998.1	5710	6702	993	1000	105.734	H3K4me3_109
NW_011874998.1	10822	11797	976	1000	181.225	H3K4me3_110
NW_011875005.1	8612	9660	1049	1000	177.165	H3K4me3_111
NW_011875050.1	1809	2511	703	1000	13.9007	H3K4me3_112
NW_011875059.1	18987	20131	1145	1000	124.143	H3K4me3_113
NW_011875066.1	8593	10100	1508	1000	115.893	H3K4me3_114
NW_011875071.1	38	3626	3589	1000	33.0291	H3K4me3_115
NW_011875071.1	4092	5358	1267	283	8.74288	H3K4me3_116
NW_011875071.1	5705	6150	446	1000	15.1537	H3K4me3_117
NW_011875071.1	7274	7811	538	513	10.8899	H3K4me3_118
NW_011875114.1	9987	11134	1148	1000	128.479	H3K4me3_119
NW_011875138.1	10194	11423	1230	1000	127.138	H3K4me3_120
NW_011875145.1	9646	10767	1122	1000	203.564	H3K4me3_121
NW_011875157.1	5230	5575	346	283	7.9301	H3K4me3_122
NW_011875161.1	15111	16301	1191	1000	156.608	H3K4me3_123
NW_011875238.1	1091	1826	736	584	224.912	H3K4me3_124
NW_011875247.1	1737	2716	980	1000	233.584	H3K4me3_125
NW_011875249.1	12168	13325	1158	283	8.64833	H3K4me3_126
NW_011875269.1	1309	3964	2656	1000	14.9032	H3K4me3_127
NW_011875272.1	2222	2922	701	1000	199.248	H3K4me3_128
NW_011875272.1	12909	14006	1098	1000	120.616	H3K4me3_129
NW_011875273.1	9752	11077	1326	1000	245.445	H3K4me3_130
NW_011875276.1	150	1854	1705	1000	109.025	H3K4me3_131
NW_011875304.1	1079	2481	1403	1000	111.695	H3K4me3_132
NW_011875304.1	10898	12080	1183	1000	155.656	H3K4me3_133
NW_011875304.1	13747	15483	1737	1000	223.293	H3K4me3_134
NW_011875304.1	23579	24769	1191	1000	141.661	H3K4me3_135
NW_011875314.1	15218	16288	1071	1000	86.0378	H3K4me3_136
NW_011875314.1	18230	19759	1530	1000	133.033	H3K4me3_137
NW_011875321.1	1492	2004	513	283	4.35259	H3K4me3_138
NW_011875321.1	5905	7410	1506	1000	169.097	H3K4me3_139
NW_011875324.1	14695	16054	1360	614	129.831	H3K4me3_140
NW_011875327.1	24230	24498	269	283	9.99399	H3K4me3_141
NW_011875329.1	13436	14847	1412	1000	212.916	H3K4me3_142
NW_011875329.1	18132	20275	2144	283	8.53069	H3K4me3_143
NW_011875365.1	84	467	384	599	11.3939	H3K4me3_144
NW_011875365.1	9584	10915	1332	1000	86.9426	H3K4me3_145
NW_011875367.1	6855	8094	1240	1000	188.902	H3K4me3_146
NW_011875367.1	16671	17584	914	1000	96.1672	H3K4me3_147
NW_011875367.1	20169	21660	1492	1000	134.43	H3K4me3_148
NW_011875376.1	8428	9603	1176	1000	102.01	H3K4me3_149
NW_011875376.1	10243	11390	1148	1000	133.357	H3K4me3_150
NW_011875376.1	12984	13960	977	1000	213.243	H3K4me3_151
NW_011875384.1	38695	39755	1061	1000	146.555	H3K4me3_152
NW_011875386.1	8592	9257	666	1000	31.0088	H3K4me3_153
NW_011875387.1	6117	7495	1379	1000	61.7767	H3K4me3_154
NW_011875387.1	31289	32382	1094	1000	146.491	H3K4me3_155
NW_011875387.1	33656	34233	578	1000	16.0393	H3K4me3_156
NW_011875389.1	6905	10510	3606	1000	141.032	H3K4me3_157
NW_011875397.1	15492	16049	558	1000	49.7557	H3K4me3_158
NW_011875401.1	73	1274	1202	1000	92.1691	H3K4me3_159
NW_011875401.1	4725	5796	1072	1000	165.619	H3K4me3_160
NW_011875401.1	19783	20773	991	1000	106.653	H3K4me3_161
NW_011875401.1	23780	24650	871	1000	212.102	H3K4me3_162
NW_011875401.1	34188	35478	1291	1000	202.756	H3K4me3_163
NW_011875401.1	38520	39833	1314	1000	242.083	H3K4me3_164
NW_011875409.1	10310	10780	471	283	6.12992	H3K4me3_165
NW_011875413.1	4210	5254	1045	1000	139.012	H3K4me3_166
NW_011875433.1	23192	24385	1194	1000	118.249	H3K4me3_167
NW_011875437.1	24944	26458	1515	283	5.52475	H3K4me3_168
NW_011875462.1	539	2166	1628	1000	102.123	H3K4me3_169
NW_011875465.1	2972	4002	1031	283	3.88655	H3K4me3_170
NW_011875467.1	38585	39879	1295	1000	128.989	H3K4me3_171
NW_011875467.1	41928	43214	1287	1000	67.3519	H3K4me3_172
NW_011875468.1	27890	28958	1069	1000	100.076	H3K4me3_173
NW_011875475.1	24421	24837	417	283	5.80593	H3K4me3_174
NW_011875482.1	6500	6971	472	283	6.34628	H3K4me3_175
NW_011875485.1	9077	10523	1447	1000	148.006	H3K4me3_176
NW_011875490.1	14313	15226	914	1000	210.36	H3K4me3_177
NW_011875498.1	6259	7835	1577	1000	75.8769	H3K4me3_178
NW_011875501.1	23695	25263	1569	1000	27.2051	H3K4me3_179
NW_011875503.1	5276	6640	1365	1000	149.412	H3K4me3_180
NW_011875506.1	19683	21555	1873	539	11.6795	H3K4me3_181
NW_011875511.1	35665	36940	1276	1000	99.4836	H3K4me3_182
NW_011875512.1	48	1560	1513	1000	142.538	H3K4me3_183
NW_011875512.1	15943	18056	2114	1000	197.565	H3K4me3_184
NW_011875515.1	7234	7505	272	283	8.44714	H3K4me3_185
NW_011875516.1	16077	17916	1840	1000	16.5642	H3K4me3_186
NW_011875530.1	23067	25229	2163	688	123.102	H3K4me3_187
NW_011875537.1	101	1544	1444	1000	135.05	H3K4me3_188
NW_011875538.1	16855	17172	318	283	4.79185	H3K4me3_189
NW_011875542.1	24886	25580	695	1000	18.0194	H3K4me3_190
NW_011875547.1	16616	17847	1232	1000	114.425	H3K4me3_191
NW_011875551.1	16813	17672	860	1000	128.272	H3K4me3_192
NW_011875551.1	18080	18827	748	1000	131.069	H3K4me3_193
NW_011875552.1	24685	25049	365	283	6.33057	H3K4me3_194
NW_011875552.1	38694	40120	1427	1000	16.3077	H3K4me3_195
NW_011875555.1	23559	25007	1449	1000	60.7095	H3K4me3_196
NW_011875557.1	23731	24610	880	1000	174.996	H3K4me3_197
NW_011875557.1	25834	26568	735	1000	43.1346	H3K4me3_198
NW_011875564.1	10011	10726	716	489	10.4957	H3K4me3_199
NW_011875573.1	36	899	864	1000	156.572	H3K4me3_200
NW_011875576.1	24266	26068	1803	1000	91.0175	H3K4me3_201
NW_011875577.1	133	851	719	492	11.0053	H3K4me3_202
NW_011875583.1	24415	25134	720	1000	100.886	H3K4me3_203
NW_011875588.1	71	1127	1057	1000	105.432	H3K4me3_204
NW_011875591.1	10148	12048	1901	1000	160.125	H3K4me3_205
NW_011875592.1	7548	9823	2276	1000	97.4498	H3K4me3_206
NW_011875595.1	14650	14980	331	283	7.73977	H3K4me3_207
NW_011875595.1	30352	31035	684	283	4.02702	H3K4me3_208
NW_011875598.1	7245	10090	2846	657	157.942	H3K4me3_209
NW_011875598.1	27956	29056	1101	1000	159.934	H3K4me3_210
NW_011875598.1	37454	38734	1281	1000	168.995	H3K4me3_211
NW_011875604.1	1418	2222	805	1000	13.5501	H3K4me3_212
NW_011875607.1	56	1731	1676	1000	144.935	H3K4me3_213
NW_011875614.1	28937	30584	1648	1000	46.1158	H3K4me3_214
NW_011875614.1	31715	32931	1217	1000	181.105	H3K4me3_215
NW_011875616.1	41369	41794	426	480	8.74288	H3K4me3_216
NW_011875620.1	3785	4927	1143	1000	153.937	H3K4me3_217
NW_011875628.1	31794	33036	1243	1000	197.066	H3K4me3_218
NW_011875643.1	14997	15596	600	1000	44.9234	H3K4me3_219
NW_011875651.1	2953	4237	1285	604	173.491	H3K4me3_220
NW_011875656.1	48361	49979	1619	1000	149.688	H3K4me3_221
NW_011875662.1	41069	42205	1137	1000	121.493	H3K4me3_222
NW_011875668.1	13148	14749	1602	283	7.09102	H3K4me3_223
NW_011875669.1	1905	3024	1120	750	13.3201	H3K4me3_224
NW_011875673.1	21019	21864	846	283	7.09779	H3K4me3_225
NW_011875675.1	6098	6667	570	283	5.53144	H3K4me3_226
NW_011875675.1	47108	48693	1586	1000	99.4836	H3K4me3_227
NW_011875679.1	23803	24338	536	283	4.93209	H3K4me3_228
NW_011875682.1	48558	49194	637	1000	21.6971	H3K4me3_229
NW_011875682.1	49333	50021	689	1000	113.741	H3K4me3_230
NW_011875688.1	8402	9153	752	1000	21.9888	H3K4me3_231
NW_011875688.1	10800	12201	1402	1000	207.016	H3K4me3_232
NW_011875688.1	16714	19297	2584	1000	68.6597	H3K4me3_233
NW_011875689.1	5932	6628	697	1000	194.185	H3K4me3_234
NW_011875690.1	28657	29575	919	1000	29.9965	H3K4me3_235
NW_011875690.1	30125	30580	456	283	5.31046	H3K4me3_236
NW_011875690.1	30739	32106	1368	1000	60.3283	H3K4me3_237
NW_011875693.1	41550	42886	1337	1000	115.512	H3K4me3_238
NW_011875704.1	1077	1777	701	932	12.0983	H3K4me3_239
NW_011875708.1	1185	2458	1274	1000	100.217	H3K4me3_240
NW_011875708.1	3881	5220	1340	1000	114.714	H3K4me3_241
NW_011875708.1	20071	21047	977	1000	55.9348	H3K4me3_242
NW_011875709.1	28129	29322	1194	1000	35.3541	H3K4me3_243
NW_011875709.1	29946	31246	1301	1000	152.711	H3K4me3_244
NW_011875715.1	39	1367	1329	1000	139.736	H3K4me3_245
NW_011875730.1	13346	13955	610	283	6.39392	H3K4me3_246
NW_011875730.1	46933	49402	2470	1000	119.9	H3K4me3_247
NW_011875738.1	886	1546	661	1000	81.1327	H3K4me3_248
NW_011875742.1	43393	45060	1668	1000	187.995	H3K4me3_249
NW_011875745.1	17048	18430	1383	1000	124.408	H3K4me3_250
NW_011875745.1	34216	34978	763	1000	26.0681	H3K4me3_251
NW_011875745.1	56801	57969	1169	1000	165.027	H3K4me3_252
NW_011875747.1	14485	15445	961	1000	40.5565	H3K4me3_253
NW_011875747.1	33053	34263	1211	1000	142.064	H3K4me3_254
NW_011875750.1	22	1369	1348	1000	136.352	H3K4me3_255
NW_011875761.1	7096	8823	1728	1000	186.185	H3K4me3_256
NW_011875761.1	9390	10293	904	1000	102.233	H3K4me3_257
NW_011875763.1	55725	57455	1731	1000	136.352	H3K4me3_258
NW_011875771.1	51205	52468	1264	1000	129.831	H3K4me3_259
NW_011875778.1	25651	28037	2387	283	4.24476	H3K4me3_260
NW_011875784.1	972	2371	1400	1000	78.7212	H3K4me3_261
NW_011875784.1	36425	37883	1459	1000	20.363	H3K4me3_262
NW_011875784.1	38318	39444	1127	1000	67.8162	H3K4me3_263
NW_011875788.1	243	2136	1894	1000	14.8768	H3K4me3_264
NW_011875790.1	20557	21757	1201	1000	148.409	H3K4me3_265
NW_011875790.1	22005	23225	1221	1000	162.067	H3K4me3_266
NW_011875790.1	24891	26424	1534	1000	238.465	H3K4me3_267
NW_011875790.1	28161	29617	1457	1000	177.165	H3K4me3_268
NW_011875790.1	31473	32676	1204	1000	148.289	H3K4me3_269
NW_011875790.1	45310	46628	1319	1000	141.683	H3K4me3_270
NW_011875790.1	47816	50730	2915	1000	120.474	H3K4me3_271
NW_011875790.1	50848	52578	1731	1000	18.0784	H3K4me3_272
NW_011875792.1	51828	52755	928	283	7.63323	H3K4me3_273
NW_011875796.1	293	1363	1071	1000	78.1179	H3K4me3_274
NW_011875796.1	26844	28138	1295	1000	148.489	H3K4me3_275
NW_011875796.1	71518	72126	609	598	11.8274	H3K4me3_276
NW_011875799.1	15029	16844	1816	1000	108.898	H3K4me3_277
NW_011875802.1	23907	25438	1532	1000	62.5832	H3K4me3_278
NW_011875806.1	68743	70107	1365	1000	76.6173	H3K4me3_279
NW_011875814.1	30932	31306	375	283	7.99138	H3K4me3_280
NW_011875814.1	32936	37316	4381	479	11.599	H3K4me3_281
NW_011875820.1	50114	50937	824	1000	55.1192	H3K4me3_282
NW_011875820.1	51646	52387	742	1000	25.8176	H3K4me3_283
NW_011875820.1	60429	61432	1004	1000	123.387	H3K4me3_284
NW_011875823.1	45398	46842	1445	283	4.35259	H3K4me3_285
NW_011875831.1	15233	15939	707	1000	16.8787	H3K4me3_286
NW_011875831.1	27750	28208	459	1000	21.863	H3K4me3_287
NW_011875834.1	48676	49275	600	1000	25.9206	H3K4me3_288
NW_011875836.1	7499	8313	815	283	7.09102	H3K4me3_289
NW_011875839.1	70231	71921	1691	1000	28.9534	H3K4me3_290
NW_011875853.1	92865	93502	638	1000	49.8693	H3K4me3_291
NW_011875865.1	11920	12383	464	283	6.41141	H3K4me3_292
NW_011875869.1	41643	41961	319	283	9.25272	H3K4me3_293
NW_011875869.1	42402	42816	415	283	7.73977	H3K4me3_294
NW_011875869.1	55714	56670	957	1000	25.7904	H3K4me3_295
NW_011875876.1	35825	37265	1441	1000	207.805	H3K4me3_296
NW_011875878.1	49615	50388	774	1000	13.1862	H3K4me3_297
NW_011875878.1	68787	70514	1728	1000	141.7	H3K4me3_298
NW_011875878.1	71484	72683	1200	1000	155.205	H3K4me3_299
NW_011875878.1	77609	79593	1985	1000	158.667	H3K4me3_300
NW_011875883.1	66275	67179	905	1000	150.092	H3K4me3_301
NW_011875885.1	60739	61288	550	283	3.18684	H3K4me3_302
NW_011875885.1	63516	64344	829	1000	114.72	H3K4me3_303
NW_011875885.1	117824	119068	1245	1000	154.137	H3K4me3_304
NW_011875890.1	17225	18062	838	283	9.79599	H3K4me3_305
NW_011875891.1	19044	19607	564	1000	21.9316	H3K4me3_306
NW_011875894.1	1564	3440	1877	1000	111.415	H3K4me3_307
NW_011875894.1	7794	8678	885	1000	104.002	H3K4me3_308
NW_011875894.1	8932	9944	1013	1000	56.814	H3K4me3_309
NW_011875894.1	27171	29295	2125	1000	179.287	H3K4me3_310
NW_011875894.1	30416	31449	1034	488	254.665	H3K4me3_311
NW_011875894.1	33204	34566	1363	1000	151.051	H3K4me3_312
NW_011875894.1	34773	35803	1031	1000	171.556	H3K4me3_313
NW_011875894.1	41857	42983	1127	1000	178.798	H3K4me3_314
NW_011875900.1	23547	25172	1626	1000	126.583	H3K4me3_315
NW_011875902.1	8494	9840	1347	1000	57.5988	H3K4me3_316
NW_011875902.1	10005	10652	648	283	4.94366	H3K4me3_317
NW_011875909.1	11408	11860	453	283	4.70182	H3K4me3_318
NW_011875909.1	89680	90592	913	1000	27.7107	H3K4me3_319
NW_011875911.1	6281	7650	1370	1000	56.3608	H3K4me3_320
NW_011875911.1	62756	64061	1306	1000	121.561	H3K4me3_321
NW_011875913.1	100046	101366	1321	1000	166.782	H3K4me3_322
NW_011875914.1	10720	11410	691	1000	188.875	H3K4me3_323
NW_011875914.1	28458	29478	1021	1000	157.948	H3K4me3_324
NW_011875916.1	93780	94417	638	1000	145.71	H3K4me3_325
NW_011875918.1	60751	62616	1866	283	4.38148	H3K4me3_326
NW_011875919.1	78239	79561	1323	1000	148.447	H3K4me3_327
NW_011875920.1	786	2147	1362	1000	233.514	H3K4me3_328
NW_011875920.1	22898	24283	1386	1000	18.7446	H3K4me3_329
NW_011875920.1	32275	32643	369	283	4.48555	H3K4me3_330
NW_011875922.1	22592	23339	748	1000	203.349	H3K4me3_331
NW_011875923.1	75005	75449	445	283	4.47616	H3K4me3_332
NW_011875928.1	72571	73997	1427	1000	16.8303	H3K4me3_333
NW_011875929.1	11559	12716	1158	1000	31.836	H3K4me3_334
NW_011875929.1	12942	13744	803	833	13.5501	H3K4me3_335
NW_011875929.1	93203	94506	1304	1000	157.063	H3K4me3_336
NW_011875930.1	58169	59317	1149	1000	121.236	H3K4me3_337
NW_011875938.1	8294	9061	768	1000	61.3847	H3K4me3_338
NW_011875940.1	10425	11190	766	473	10.202	H3K4me3_339
NW_011875941.1	31405	32239	835	1000	159.192	H3K4me3_340
NW_011875942.1	7108	7915	808	596	11.0065	H3K4me3_341
NW_011875946.1	21688	22373	686	985	13.0386	H3K4me3_342
NW_011875948.1	99201	100779	1579	1000	112.964	H3K4me3_343
NW_011875948.1	101615	102966	1352	1000	227.447	H3K4me3_344
NW_011875948.1	119007	119700	694	1000	147.551	H3K4me3_345
NW_011875953.1	7026	7361	336	283	7.28745	H3K4me3_346
NW_011875953.1	10312	10749	438	1000	28.6849	H3K4me3_347
NW_011875954.1	47372	48763	1392	283	7.58348	H3K4me3_348
NW_011875954.1	102035	103188	1154	1000	185.756	H3K4me3_349
NW_011875954.1	105719	106740	1022	1000	145.523	H3K4me3_350
NW_011875955.1	51064	52444	1381	1000	52.0541	H3K4me3_351
NW_011875962.1	24469	25573	1105	1000	28.6873	H3K4me3_352
NW_011875962.1	79214	80149	936	1000	68.5133	H3K4me3_353
NW_011875967.1	81709	82948	1240	1000	135.764	H3K4me3_354
NW_011875967.1	84395	85959	1565	1000	203.032	H3K4me3_355
NW_011875967.1	94355	94955	601	490	11.2553	H3K4me3_356
NW_011875967.1	96004	96992	989	1000	93.8709	H3K4me3_357
NW_011875967.1	111701	113180	1480	1000	163.083	H3K4me3_358
NW_011875970.1	15825	16824	1000	905	244.488	H3K4me3_359
NW_011875970.1	33109	34181	1073	1000	118.073	H3K4me3_360
NW_011875970.1	35707	36657	951	1000	54.443	H3K4me3_361
NW_011875973.1	34610	36152	1543	1000	106.128	H3K4me3_362
NW_011875973.1	100967	101448	482	283	5.28566	H3K4me3_363
NW_011875975.1	29686	30635	950	1000	147.734	H3K4me3_364
NW_011875975.1	31060	31922	863	1000	131.405	H3K4me3_365
NW_011875975.1	83928	85814	1887	1000	136.146	H3K4me3_366
NW_011875975.1	95088	96245	1158	1000	109.167	H3K4me3_367
NW_011875975.1	108948	110210	1263	1000	136.146	H3K4me3_368
NW_011875976.1	123376	123715	340	587	12.1886	H3K4me3_369
NW_011875980.1	5040	6180	1141	1000	159.452	H3K4me3_370
NW_011875980.1	24856	25260	405	283	5.2568	H3K4me3_371
NW_011875980.1	61345	64071	2727	283	4.35259	H3K4me3_372
NW_011875982.1	69337	70188	852	588	9.98688	H3K4me3_373
NW_011875985.1	108457	109812	1356	1000	169.085	H3K4me3_374
NW_011875986.1	28827	29130	304	283	7.28745	H3K4me3_375
NW_011875986.1	29425	30038	614	1000	89.8997	H3K4me3_376
NW_011875987.1	91311	92706	1396	1000	109.569	H3K4me3_377
NW_011875987.1	123499	124830	1332	1000	98.609	H3K4me3_378
NW_011875989.1	41389	42461	1073	1000	151.249	H3K4me3_379
NW_011875989.1	42657	43689	1033	1000	154.956	H3K4me3_380
NW_011875989.1	62656	65269	2614	1000	111.415	H3K4me3_381
NW_011875989.1	75442	76093	652	283	6.60524	H3K4me3_382
NW_011875990.1	13527	14159	633	1000	23.9089	H3K4me3_383
NW_011875995.1	4049	4652	604	518	9.2175	H3K4me3_384
NW_011875995.1	35222	36448	1227	1000	111.292	H3K4me3_385
NW_011875995.1	84198	86723	2526	1000	69.5782	H3K4me3_386
NW_011875995.1	87489	89168	1680	1000	168.119	H3K4me3_387
NW_011875996.1	40087	40623	537	1000	60.3024	H3K4me3_388
NW_011875997.1	3439	5105	1667	1000	114.799	H3K4me3_389
NW_011875997.1	6921	7638	718	1000	194.942	H3K4me3_390
NW_011875997.1	8629	9682	1054	1000	124.852	H3K4me3_391
NW_011875998.1	58327	59613	1287	1000	125.833	H3K4me3_392
NW_011875998.1	75779	76085	307	283	3.83506	H3K4me3_393
NW_011875998.1	126547	127323	777	1000	15.1537	H3K4me3_394
NW_011875998.1	143134	144099	966	921	12.6839	H3K4me3_395
NW_011876001.1	20474	21946	1473	1000	146.894	H3K4me3_396
NW_011876001.1	49647	50570	924	1000	251.853	H3K4me3_397
NW_011876001.1	92411	93539	1129	1000	107.896	H3K4me3_398
NW_011876003.1	1429	3932	2504	1000	121.253	H3K4me3_399
NW_011876003.1	4075	4436	362	1000	22.4519	H3K4me3_400
NW_011876003.1	78055	78726	672	456	9.27005	H3K4me3_401
NW_011876006.1	114178	115413	1236	1000	129.656	H3K4me3_402
NW_011876006.1	119341	120535	1195	1000	224.152	H3K4me3_403
NW_011876007.1	44658	47668	3011	1000	26.9403	H3K4me3_404
NW_011876007.1	47919	49144	1226	1000	36.3619	H3K4me3_405
NW_011876007.1	148032	149116	1085	283	3.88655	H3K4me3_406
NW_011876008.1	4416	5805	1390	1000	153.364	H3K4me3_407
NW_011876008.1	44919	46145	1227	744	208.703	H3K4me3_408
NW_011876008.1	57231	58314	1084	1000	146.879	H3K4me3_409
NW_011876008.1	59441	61051	1611	1000	132.618	H3K4me3_410
NW_011876008.1	67518	69540	2023	1000	153.783	H3K4me3_411
NW_011876008.1	128202	128617	416	283	5.42882	H3K4me3_412
NW_011876008.1	149158	151862	2705	1000	26.0681	H3K4me3_413
NW_011876010.1	94248	95728	1481	1000	96.2107	H3K4me3_414
NW_011876010.1	113537	114907	1371	1000	141.178	H3K4me3_415
NW_011876011.1	82049	82944	896	1000	123.149	H3K4me3_416
NW_011876013.1	1845	3343	1499	1000	122.841	H3K4me3_417
NW_011876013.1	60197	61415	1219	1000	25.6257	H3K4me3_418
NW_011876013.1	166679	167881	1203	1000	183.569	H3K4me3_419
NW_011876014.1	49085	50194	1110	1000	28.5808	H3K4me3_420
NW_011876016.1	2487	5042	2556	1000	181.526	H3K4me3_421
NW_011876016.1	10622	11776	1155	1000	130.68	H3K4me3_422
NW_011876016.1	16064	16521	458	283	4.70182	H3K4me3_423
NW_011876016.1	61012	62501	1490	1000	152.369	H3K4me3_424
NW_011876016.1	79826	81047	1222	1000	199.249	H3K4me3_425
NW_011876016.1	152466	153856	1391	1000	33.8191	H3K4me3_426
NW_011876018.1	9685	10018	334	1000	14.2995	H3K4me3_427
NW_011876018.1	25288	26254	967	1000	201.724	H3K4me3_428
NW_011876018.1	26674	27776	1103	1000	182.805	H3K4me3_429
NW_011876018.1	29140	30091	952	1000	222.102	H3K4me3_430
NW_011876018.1	30454	31455	1002	1000	81.7394	H3K4me3_431
NW_011876018.1	32519	34741	2223	1000	177.917	H3K4me3_432
NW_011876019.1	8695	9119	425	1000	32.8067	H3K4me3_433
NW_011876019.1	9312	11950	2639	1000	182.316	H3K4me3_434
NW_011876019.1	15792	16242	451	1000	19.3873	H3K4me3_435
NW_011876019.1	41556	42516	961	1000	102.123	H3K4me3_436
NW_011876019.1	45934	46788	855	1000	16.3077	H3K4me3_437
NW_011876019.1	62497	63722	1226	1000	15.1687	H3K4me3_438
NW_011876021.1	101384	102235	852	283	5.26629	H3K4me3_439
NW_011876022.1	28974	29476	503	283	7.98043	H3K4me3_440
NW_011876022.1	50370	50913	544	283	6.8152	H3K4me3_441
NW_011876023.1	6682	7581	900	1000	130.68	H3K4me3_442
NW_011876023.1	7979	9182	1204	1000	93.8993	H3K4me3_443
NW_011876024.1	23757	24967	1211	1000	146.879	H3K4me3_444
NW_011876024.1	50422	51244	823	948	13.8255	H3K4me3_445
NW_011876025.1	117296	117860	565	283	3.6454	H3K4me3_446
NW_011876026.1	97029	97552	524	283	7.60524	H3K4me3_447
NW_011876026.1	97732	98849	1118	1000	74.4171	H3K4me3_448
NW_011876026.1	102100	103227	1128	1000	190.841	H3K4me3_449
NW_011876026.1	135985	137012	1028	1000	126.317	H3K4me3_450
NW_011876026.1	138256	139084	829	1000	89.7243	H3K4me3_451
NW_011876027.1	82214	82659	446	283	5.85335	H3K4me3_452
NW_011876029.1	129006	132716	3711	1000	31.9981	H3K4me3_453
NW_011876030.1	7567	8169	603	283	8.71601	H3K4me3_454
NW_011876031.1	104420	104881	462	283	8.44714	H3K4me3_455
NW_011876031.1	105058	105668	611	1000	21.1635	H3K4me3_456
NW_011876033.1	46045	46315	271	283	3.88655	H3K4me3_457
NW_011876033.1	47943	48756	814	1000	61.3847	H3K4me3_458
NW_011876033.1	92970	93731	762	283	6.41011	H3K4me3_459
NW_011876033.1	159297	160721	1425	1000	122.576	H3K4me3_460
NW_011876039.1	64676	66214	1539	938	172.147	H3K4me3_461
NW_011876039.1	117751	119345	1595	1000	35.368	H3K4me3_462
NW_011876039.1	119603	120240	638	1000	17.8367	H3K4me3_463
NW_011876039.1	121789	122080	292	283	9.49657	H3K4me3_464
NW_011876039.1	154393	155595	1203	1000	181.588	H3K4me3_465
NW_011876039.1	163846	164769	924	1000	66.3123	H3K4me3_466
NW_011876040.1	70373	71411	1039	1000	40.8368	H3K4me3_467
NW_011876040.1	71592	72084	493	1000	19.6848	H3K4me3_468
NW_011876043.1	15585	18193	2609	1000	140.594	H3K4me3_469
NW_011876043.1	19868	20857	990	1000	193.282	H3K4me3_470
NW_011876043.1	33265	34008	744	1000	59.2976	H3K4me3_471
NW_011876043.1	35154	35997	844	1000	142.897	H3K4me3_472
NW_011876044.1	35823	36712	890	1000	134.072	H3K4me3_473
NW_011876044.1	37227	38451	1225	1000	174.569	H3K4me3_474
NW_011876046.1	601	1000	400	1000	29.0782	H3K4me3_475
NW_011876046.1	85874	86423	550	519	11.2084	H3K4me3_476
NW_011876046.1	86681	87100	420	1000	43.2033	H3K4me3_477
NW_011876046.1	141278	142514	1237	1000	123.88	H3K4me3_478
NW_011876047.1	13595	13980	386	1000	55.2415	H3K4me3_479
NW_011876047.1	15477	17581	2105	1000	46.9551	H3K4me3_480
NW_011876048.1	74613	75909	1297	1000	135.878	H3K4me3_481
NW_011876048.1	151466	152679	1214	1000	151.724	H3K4me3_482
NW_011876049.1	82861	83956	1096	1000	185.54	H3K4me3_483
NW_011876049.1	85421	86104	684	1000	52.8693	H3K4me3_484
NW_011876050.1	74166	75251	1086	1000	31.023	H3K4me3_485
NW_011876050.1	77670	78810	1141	1000	102.907	H3K4me3_486
NW_011876052.1	1256	2085	830	1000	20.3031	H3K4me3_487
NW_011876052.1	6352	7144	793	1000	20.363	H3K4me3_488
NW_011876052.1	8275	10104	1830	1000	107.07	H3K4me3_489
NW_011876052.1	10683	12617	1935	1000	148.29	H3K4me3_490
NW_011876052.1	15533	16962	1430	1000	66.4139	H3K4me3_491
NW_011876052.1	18700	21580	2881	1000	126.317	H3K4me3_492
NW_011876052.1	31493	32662	1170	1000	25.5101	H3K4me3_493
NW_011876052.1	78555	80815	2261	1000	199.764	H3K4me3_494
NW_011876052.1	83936	84711	776	1000	80.8298	H3K4me3_495
NW_011876052.1	85033	86196	1164	1000	76.4691	H3K4me3_496
NW_011876052.1	86443	88081	1639	1000	182.562	H3K4me3_497
NW_011876052.1	100474	100991	518	1000	18.8955	H3K4me3_498
NW_011876052.1	101148	102049	902	1000	14.3451	H3K4me3_499
NW_011876052.1	104095	104515	421	283	9.21283	H3K4me3_500
NW_011876052.1	118308	119237	930	1000	180.078	H3K4me3_501
NW_011876052.1	122666	125273	2608	1000	178.073	H3K4me3_502
NW_011876053.1	84064	84836	773	1000	109.507	H3K4me3_503
NW_011876053.1	85132	86727	1596	1000	190.702	H3K4me3_504
NW_011876053.1	94574	95666	1093	644	13.9549	H3K4me3_505
NW_011876053.1	114173	115326	1154	1000	181.225	H3K4me3_506
NW_011876055.1	29980	30999	1020	611	10.4007	H3K4me3_507
NW_011876055.1	41403	41987	585	1000	19.7357	H3K4me3_508
NW_011876055.1	61433	63062	1630	1000	64.0089	H3K4me3_509
NW_011876055.1	110011	111250	1240	1000	134.628	H3K4me3_510
NW_011876055.1	125042	126216	1175	1000	211.897	H3K4me3_511
NW_011876055.1	179159	180777	1619	1000	183	H3K4me3_512
NW_011876055.1	195029	196400	1372	1000	129.321	H3K4me3_513
NW_011876056.1	3295	3666	372	283	4.79185	H3K4me3_514
NW_011876058.1	24411	26267	1857	1000	63.7297	H3K4me3_515
NW_011876058.1	138827	141132	2306	1000	38.0441	H3K4me3_516
NW_011876059.1	95959	98457	2499	612	95.2167	H3K4me3_517
NW_011876059.1	121215	121978	764	283	5.79309	H3K4me3_518
NW_011876060.1	136037	137499	1463	1000	148.428	H3K4me3_519
NW_011876060.1	147160	149207	2048	699	284.448	H3K4me3_520
NW_011876061.1	184493	185807	1315	1000	15.4874	H3K4me3_521
NW_011876062.1	68582	70032	1451	1000	158.119	H3K4me3_522
NW_011876062.1	70274	71166	893	1000	164.831	H3K4me3_523
NW_011876062.1	89395	90495	1101	1000	139.773	H3K4me3_524
NW_011876062.1	96532	97815	1284	1000	106.59	H3K4me3_525
NW_011876062.1	103659	105026	1368	1000	221.842	H3K4me3_526
NW_011876062.1	116682	117678	997	1000	129.471	H3K4me3_527
NW_011876062.1	120961	122240	1280	1000	158.174	H3K4me3_528
NW_011876062.1	124886	126380	1495	1000	155.656	H3K4me3_529
NW_011876062.1	129120	129768	649	1000	37.4098	H3K4me3_530
NW_011876062.1	132140	134352	2213	1000	119.845	H3K4me3_531
NW_011876062.1	138315	139426	1112	1000	197.315	H3K4me3_532
NW_011876063.1	33723	34848	1126	1000	119.061	H3K4me3_533
NW_011876063.1	68739	70058	1320	1000	150.54	H3K4me3_534
NW_011876063.1	98618	99939	1322	1000	19.323	H3K4me3_535
NW_011876063.1	159853	161320	1468	1000	61.7683	H3K4me3_536
NW_011876064.1	512	2027	1516	1000	44.2974	H3K4me3_537
NW_011876064.1	4713	5860	1148	1000	12.8687	H3K4me3_538
NW_011876064.1	23120	23796	677	1000	137.239	H3K4me3_539
NW_011876064.1	25050	26300	1251	1000	125.384	H3K4me3_540
NW_011876064.1	91052	91905	854	1000	86.8962	H3K4me3_541
NW_011876064.1	92147	92787	641	1000	65.9538	H3K4me3_542
NW_011876064.1	132487	133433	947	1000	200.866	H3K4me3_543
NW_011876064.1	161683	162650	968	1000	120.693	H3K4me3_544
NW_011876067.1	178986	180523	1538	472	11.9912	H3K4me3_545
NW_011876068.1	24921	26496	1576	1000	151.119	H3K4me3_546
NW_011876068.1	27114	28433	1320	1000	111.695	H3K4me3_547
NW_011876068.1	40470	42075	1606	1000	112.665	H3K4me3_548
NW_011876068.1	43202	45406	2205	1000	153.253	H3K4me3_549
NW_011876068.1	49415	50730	1316	1000	81.2068	H3K4me3_550
NW_011876068.1	123838	125666	1829	1000	59.0057	H3K4me3_551
NW_011876070.1	25407	26735	1329	1000	105.432	H3K4me3_552
NW_011876070.1	55304	56200	897	1000	265.718	H3K4me3_553
NW_011876070.1	56629	57829	1201	1000	145.829	H3K4me3_554
NW_011876070.1	58049	58619	571	1000	21.0171	H3K4me3_555
NW_011876070.1	61451	62230	780	1000	54.2477	H3K4me3_556
NW_011876070.1	62730	63300	571	283	9.529	H3K4me3_557
NW_011876070.1	142023	142627	605	934	14.4672	H3K4me3_558
NW_011876070.1	158275	159641	1367	283	10.6202	H3K4me3_559
NW_011876070.1	167027	167584	558	283	6.46191	H3K4me3_560
NW_011876070.1	176914	178001	1088	1000	135.84	H3K4me3_561
NW_011876070.1	178632	179808	1177	620	237.778	H3K4me3_562
NW_011876071.1	71993	73198	1206	1000	73.4977	H3K4me3_563
NW_011876072.1	62246	62474	229	283	7.31157	H3K4me3_564
NW_011876072.1	69013	70158	1146	825	12.1605	H3K4me3_565
NW_011876072.1	70495	70922	428	283	5.86828	H3K4me3_566
NW_011876072.1	75057	76054	998	1000	30.6604	H3K4me3_567
NW_011876074.1	134661	135800	1140	283	7.79183	H3K4me3_568
NW_011876074.1	156519	158485	1967	1000	133.062	H3K4me3_569
NW_011876074.1	170031	170654	624	1000	36.2396	H3K4me3_570
NW_011876074.1	171734	172831	1098	1000	99.1935	H3K4me3_571
NW_011876074.1	177960	178364	405	283	5.931	H3K4me3_572
NW_011876074.1	178695	179241	547	1000	14.0042	H3K4me3_573
NW_011876074.1	179718	181235	1518	1000	213.465	H3K4me3_574
NW_011876075.1	4283	7197	2915	1000	24.3491	H3K4me3_575
NW_011876075.1	57392	58635	1244	1000	152.107	H3K4me3_576
NW_011876075.1	84386	85153	768	1000	36.9304	H3K4me3_577
NW_011876075.1	95194	97242	2049	283	5.85335	H3K4me3_578
NW_011876075.1	235090	235973	884	1000	38.9014	H3K4me3_579
NW_011876075.1	236125	237499	1375	846	11.3145	H3K4me3_580
NW_011876076.1	465	2262	1798	1000	222.677	H3K4me3_581
NW_011876076.1	10057	11286	1230	1000	147.095	H3K4me3_582
NW_011876076.1	28177	28940	764	1000	23.5306	H3K4me3_583
NW_011876077.1	17093	17498	406	728	11.8274	H3K4me3_584
NW_011876077.1	87718	88496	779	1000	78.899	H3K4me3_585
NW_011876077.1	111337	112184	848	1000	177.165	H3K4me3_586
NW_011876077.1	136470	139113	2644	283	7.76968	H3K4me3_587
NW_011876078.1	8422	10279	1858	1000	214.992	H3K4me3_588
NW_011876078.1	225071	226114	1044	1000	82.7341	H3K4me3_589
NW_011876079.1	51705	52874	1170	1000	148.525	H3K4me3_590
NW_011876079.1	53115	54519	1405	1000	156.139	H3K4me3_591
NW_011876079.1	74085	75452	1368	1000	184.453	H3K4me3_592
NW_011876079.1	75960	76828	869	1000	135.338	H3K4me3_593
NW_011876079.1	77690	78566	877	1000	16.9387	H3K4me3_594
NW_011876079.1	79691	81415	1725	1000	196.273	H3K4me3_595
NW_011876079.1	84822	85763	942	1000	174.582	H3K4me3_596
NW_011876079.1	86192	86935	744	1000	134.775	H3K4me3_597
NW_011876079.1	89149	91146	1998	1000	39.3419	H3K4me3_598
NW_011876079.1	91344	92417	1074	1000	124.971	H3K4me3_599
NW_011876079.1	92572	93618	1047	1000	57.168	H3K4me3_600
NW_011876079.1	95061	97081	2021	1000	151.085	H3K4me3_601
NW_011876079.1	97131	98657	1527	1000	246.921	H3K4me3_602
NW_011876080.1	121689	125219	3531	1000	103.525	H3K4me3_603
NW_011876080.1	225654	227154	1501	1000	117.102	H3K4me3_604
NW_011876080.1	229395	230334	940	1000	150.023	H3K4me3_605
NW_011876080.1	232300	233309	1010	1000	210.541	H3K4me3_606
NW_011876081.1	73972	75021	1050	486	10.9407	H3K4me3_607
NW_011876081.1	165039	166779	1741	1000	85.7421	H3K4me3_608
NW_011876083.1	85171	87322	2152	1000	145.975	H3K4me3_609
NW_011876083.1	90351	91757	1407	1000	105.534	H3K4me3_610
NW_011876083.1	182242	183034	793	1000	28.3661	H3K4me3_611
NW_011876086.1	45599	46357	759	283	7.21754	H3K4me3_612
NW_011876086.1	88879	89381	503	1000	44.3779	H3K4me3_613
NW_011876086.1	90232	90676	445	509	8.71601	H3K4me3_614
NW_011876086.1	90911	91629	719	996	13.3826	H3K4me3_615
NW_011876086.1	91813	92721	909	679	10.4121	H3K4me3_616
NW_011876088.1	177665	178905	1241	1000	119.156	H3K4me3_617
NW_011876091.1	174803	175834	1032	1000	107.742	H3K4me3_618
NW_011876091.1	177720	178075	356	999	14.1039	H3K4me3_619
NW_011876091.1	178236	180593	2358	1000	75.2868	H3K4me3_620
NW_011876091.1	182228	183330	1103	1000	117.537	H3K4me3_621
NW_011876091.1	183523	184560	1038	1000	130.684	H3K4me3_622
NW_011876091.1	186345	187539	1195	1000	119.845	H3K4me3_623
NW_011876092.1	37617	39554	1938	1000	15.4977	H3K4me3_624
NW_011876092.1	105899	106353	455	283	3.902	H3K4me3_625
NW_011876093.1	49431	50714	1284	1000	60.4012	H3K4me3_626
NW_011876093.1	151965	153427	1463	1000	27.766	H3K4me3_627
NW_011876095.1	47309	48005	697	283	4.11387	H3K4me3_628
NW_011876095.1	109927	111496	1570	283	7.60524	H3K4me3_629
NW_011876095.1	184364	185578	1215	1000	247.196	H3K4me3_630
NW_011876095.1	187161	188645	1485	1000	244.705	H3K4me3_631
NW_011876095.1	189894	191015	1122	1000	215.589	H3K4me3_632
NW_011876096.1	13115	13406	292	283	8.41215	H3K4me3_633
NW_011876096.1	14997	15263	267	283	6.68224	H3K4me3_634
NW_011876097.1	4354	5264	911	1000	240.474	H3K4me3_635
NW_011876097.1	5524	6235	712	1000	192.902	H3K4me3_636
NW_011876097.1	70989	72265	1277	1000	69.5782	H3K4me3_637
NW_011876097.1	72465	74165	1701	1000	89.6241	H3K4me3_638
NW_011876097.1	101477	102333	857	1000	119.441	H3K4me3_639
NW_011876097.1	103503	104300	798	1000	128.201	H3K4me3_640
NW_011876097.1	105078	106352	1275	1000	220.336	H3K4me3_641
NW_011876097.1	108965	109644	680	283	7.15783	H3K4me3_642
NW_011876097.1	109837	110549	713	540	10.8899	H3K4me3_643
NW_011876098.1	198773	200003	1231	1000	192.902	H3K4me3_644
NW_011876099.1	29256	30391	1136	1000	133.833	H3K4me3_645
NW_011876099.1	40888	42162	1275	1000	42.9009	H3K4me3_646
NW_011876099.1	115725	118220	2496	1000	123.493	H3K4me3_647
NW_011876099.1	152217	154475	2259	1000	84.8266	H3K4me3_648
NW_011876099.1	155258	156340	1083	1000	104.958	H3K4me3_649
NW_011876099.1	157770	158571	802	1000	78.899	H3K4me3_650
NW_011876099.1	161287	162834	1548	1000	170.401	H3K4me3_651
NW_011876099.1	165040	166104	1065	1000	135.263	H3K4me3_652
NW_011876099.1	172759	173711	953	1000	49.0104	H3K4me3_653
NW_011876099.1	174287	175359	1073	1000	190.595	H3K4me3_654
NW_011876099.1	179436	181520	2085	283	8.10064	H3K4me3_655
NW_011876102.1	157330	158175	846	1000	101.025	H3K4me3_656
NW_011876102.1	163559	164737	1179	1000	101.666	H3K4me3_657
NW_011876102.1	199502	200360	859	1000	17.7972	H3K4me3_658
NW_011876103.1	156747	157648	902	283	3.33362	H3K4me3_659
NW_011876103.1	207666	209410	1745	1000	145.523	H3K4me3_660
NW_011876103.1	212611	213691	1081	1000	31.0088	H3K4me3_661
NW_011876103.1	229862	232598	2737	1000	104.294	H3K4me3_662
NW_011876103.1	238203	239306	1104	1000	205.992	H3K4me3_663
NW_011876104.1	1323	3910	2588	1000	183	H3K4me3_664
NW_011876104.1	4499	5215	717	1000	177.917	H3K4me3_665
NW_011876104.1	25681	26886	1206	1000	157.071	H3K4me3_666
NW_011876104.1	104167	106469	2303	283	7.79183	H3K4me3_667
NW_011876104.1	107217	107723	507	283	7.53378	H3K4me3_668
NW_011876104.1	230962	232387	1426	1000	119.717	H3K4me3_669
NW_011876106.1	153317	153757	441	283	4.17504	H3K4me3_670
NW_011876106.1	154099	154440	342	1000	16.2075	H3K4me3_671
NW_011876107.1	84393	84724	332	283	8.87152	H3K4me3_672
NW_011876107.1	85719	86508	790	1000	83.1723	H3K4me3_673
NW_011876107.1	87519	87962	444	1000	41.2576	H3K4me3_674
NW_011876108.1	169227	169659	433	283	3.59698	H3K4me3_675
NW_011876108.1	169815	173459	3645	1000	28.7091	H3K4me3_676
NW_011876108.1	174716	176313	1598	1000	29.7357	H3K4me3_677
NW_011876108.1	211526	213925	2400	1000	44.9234	H3K4me3_678
NW_011876108.1	215198	215964	767	283	4.6105	H3K4me3_679
NW_011876110.1	6109	6458	350	283	6.98403	H3K4me3_680
NW_011876110.1	66602	67365	764	1000	39.9516	H3K4me3_681
NW_011876110.1	89774	91713	1940	927	180.682	H3K4me3_682
NW_011876110.1	93533	94676	1144	1000	160.69	H3K4me3_683
NW_011876110.1	99564	100043	480	283	6.99767	H3K4me3_684
NW_011876110.1	100679	101734	1056	1000	67.506	H3K4me3_685
NW_011876112.1	128532	129939	1408	1000	157.942	H3K4me3_686
NW_011876112.1	136640	138860	2221	1000	111.292	H3K4me3_687
NW_011876112.1	173980	175077	1098	1000	131.266	H3K4me3_688
NW_011876112.1	187090	187432	343	990	14.0911	H3K4me3_689
NW_011876113.1	75525	76991	1467	1000	110.733	H3K4me3_690
NW_011876113.1	94483	95304	822	1000	163.488	H3K4me3_691
NW_011876113.1	95517	96025	509	497	10.2238	H3K4me3_692
NW_011876113.1	236924	238103	1180	1000	157.942	H3K4me3_693
NW_011876114.1	123704	124071	368	283	4.31719	H3K4me3_694
NW_011876114.1	124089	125937	1849	1000	16.0393	H3K4me3_695
NW_011876115.1	204618	205100	483	470	10.4957	H3K4me3_696
NW_011876116.1	3129	5527	2399	461	16.1765	H3K4me3_697
NW_011876116.1	11570	12769	1200	1000	116.214	H3K4me3_698
NW_011876116.1	16601	17652	1052	1000	54.7065	H3K4me3_699
NW_011876116.1	141695	142315	621	1000	27.2051	H3K4me3_700
NW_011876116.1	142572	143026	455	283	3.15615	H3K4me3_701
NW_011876118.1	14637	14923	287	283	8.1142	H3K4me3_702
NW_011876118.1	30370	31105	736	1000	25.1721	H3K4me3_703
NW_011876118.1	280260	281414	1155	1000	89.79	H3K4me3_704
NW_011876119.1	213	1096	884	1000	135.542	H3K4me3_705
NW_011876119.1	2788	4115	1328	1000	98.1192	H3K4me3_706
NW_011876119.1	45661	45907	247	1000	27.5454	H3K4me3_707
NW_011876119.1	46090	47333	1244	1000	170.488	H3K4me3_708
NW_011876119.1	97606	100421	2816	1000	112.382	H3K4me3_709
NW_011876119.1	117346	118699	1354	1000	141.032	H3K4me3_710
NW_011876119.1	177509	178501	993	1000	174.996	H3K4me3_711
NW_011876119.1	198379	199353	975	1000	60.203	H3K4me3_712
NW_011876119.1	199663	200774	1112	1000	96.4533	H3K4me3_713
NW_011876119.1	278468	279724	1257	1000	150.634	H3K4me3_714
NW_011876119.1	281720	282441	722	1000	100.076	H3K4me3_715
NW_011876119.1	310777	312164	1388	1000	177.874	H3K4me3_716
NW_011876119.1	326323	326903	581	553	11.5287	H3K4me3_717
NW_011876119.1	336640	337587	948	1000	16.3077	H3K4me3_718
NW_011876120.1	23182	23821	640	1000	24.4923	H3K4me3_719
NW_011876120.1	30295	31487	1193	1000	118.249	H3K4me3_720
NW_011876121.1	62635	63063	429	283	3.75708	H3K4me3_721
NW_011876121.1	175201	175858	658	1000	76.6675	H3K4me3_722
NW_011876121.1	189464	190712	1249	1000	194.804	H3K4me3_723
NW_011876121.1	192096	194143	2048	1000	196.542	H3K4me3_724
NW_011876121.1	194636	195588	953	1000	124.576	H3K4me3_725
NW_011876121.1	200490	202708	2219	1000	254.401	H3K4me3_726
NW_011876121.1	203642	204589	948	918	196.041	H3K4me3_727
NW_011876121.1	209982	210933	952	1000	47.1078	H3K4me3_728
NW_011876123.1	215243	216468	1226	1000	206.756	H3K4me3_729
NW_011876123.1	224433	226690	2258	1000	103.637	H3K4me3_730
NW_011876123.1	228425	229511	1087	1000	140.664	H3K4me3_731
NW_011876124.1	15153	16578	1426	1000	117.182	H3K4me3_732
NW_011876124.1	27950	28739	790	1000	95.0295	H3K4me3_733
NW_011876124.1	29902	32150	2249	1000	181.621	H3K4me3_734
NW_011876124.1	64204	65056	853	1000	38.0078	H3K4me3_735
NW_011876124.1	65206	66052	847	1000	85.4221	H3K4me3_736
NW_011876124.1	198897	200060	1164	283	7.66459	H3K4me3_737
NW_011876124.1	208745	210757	2013	739	275.043	H3K4me3_738
NW_011876125.1	22412	23601	1190	1000	136.793	H3K4me3_739
NW_011876125.1	82538	82982	445	871	13.5501	H3K4me3_740
NW_011876125.1	116472	117819	1348	1000	73.0165	H3K4me3_741
NW_011876125.1	120614	121463	850	1000	76.6909	H3K4me3_742
NW_011876125.1	126263	127639	1377	724	227.81	H3K4me3_743
NW_011876125.1	139792	141368	1577	1000	130.728	H3K4me3_744
NW_011876125.1	188716	189182	467	283	4.24476	H3K4me3_745
NW_011876126.1	55713	57101	1389	1000	113.083	H3K4me3_746
NW_011876126.1	90724	92234	1511	1000	193.265	H3K4me3_747
NW_011876126.1	99841	100633	793	1000	24.3491	H3K4me3_748
NW_011876126.1	103488	104817	1330	1000	216.784	H3K4me3_749
NW_011876126.1	111674	112796	1123	1000	69.664	H3K4me3_750
NW_011876126.1	200118	201641	1524	1000	51.0886	H3K4me3_751
NW_011876126.1	289319	290428	1110	1000	51.0428	H3K4me3_752
NW_011876127.1	203957	204364	408	1000	32.5523	H3K4me3_753
NW_011876128.1	524	2092	1569	1000	178.285	H3K4me3_754
NW_011876128.1	8080	9198	1119	1000	105.856	H3K4me3_755
NW_011876128.1	14238	15809	1572	1000	77.6286	H3K4me3_756
NW_011876128.1	16063	17386	1324	1000	16.0864	H3K4me3_757
NW_011876128.1	33040	34107	1068	1000	89.3202	H3K4me3_758
NW_011876128.1	35053	35665	613	1000	56.1511	H3K4me3_759
NW_011876128.1	96133	96445	313	283	5.23992	H3K4me3_760
NW_011876128.1	96629	97064	436	1000	13.3826	H3K4me3_761
NW_011876128.1	136639	137657	1019	1000	14.3995	H3K4me3_762
NW_011876128.1	292791	294168	1378	1000	143.559	H3K4me3_763
NW_011876128.1	295490	296755	1266	1000	206.793	H3K4me3_764
NW_011876128.1	299077	300220	1144	1000	98.9997	H3K4me3_765
NW_011876129.1	130259	130930	672	1000	34.2015	H3K4me3_766
NW_011876129.1	226591	227259	669	1000	146.301	H3K4me3_767
NW_011876134.1	35590	37633	2044	1000	34.8116	H3K4me3_768
NW_011876134.1	189526	190510	985	1000	123.384	H3K4me3_769
NW_011876134.1	190705	191772	1068	1000	138.741	H3K4me3_770
NW_011876134.1	193938	195209	1272	1000	246.835	H3K4me3_771
NW_011876134.1	195552	196507	956	1000	138.898	H3K4me3_772
NW_011876134.1	212085	213053	969	1000	152.711	H3K4me3_773
NW_011876135.1	98938	100367	1430	283	5.34426	H3K4me3_774
NW_011876135.1	210355	210986	632	283	6.96909	H3K4me3_775
NW_011876135.1	229968	231017	1050	1000	33.833	H3K4me3_776
NW_011876135.1	231170	232038	869	1000	39.9663	H3K4me3_777
NW_011876135.1	232322	233982	1661	1000	111.616	H3K4me3_778
NW_011876135.1	270089	271202	1114	1000	158.157	H3K4me3_779
NW_011876135.1	271837	272747	911	1000	122.327	H3K4me3_780
NW_011876135.1	273926	274975	1050	1000	81.2068	H3K4me3_781
NW_011876136.1	99732	100103	372	283	5.5207	H3K4me3_782
NW_011876136.1	100600	101205	606	1000	20.6283	H3K4me3_783
NW_011876136.1	108995	110125	1131	1000	110.821	H3K4me3_784
NW_011876136.1	153365	154306	942	580	224.508	H3K4me3_785
NW_011876136.1	154704	155174	471	1000	36.3874	H3K4me3_786
NW_011876136.1	156312	157265	954	1000	23.1114	H3K4me3_787
NW_011876136.1	170320	171685	1366	1000	152.055	H3K4me3_788
NW_011876136.1	179408	180405	998	1000	141.661	H3K4me3_789
NW_011876136.1	180569	181678	1110	1000	102.233	H3K4me3_790
NW_011876136.1	206244	207292	1049	1000	145.829	H3K4me3_791
NW_011876136.1	207600	209446	1847	1000	169.613	H3K4me3_792
NW_011876137.1	374	1939	1566	1000	111.267	H3K4me3_793
NW_011876137.1	2533	3119	587	1000	55.1531	H3K4me3_794
NW_011876137.1	34360	35087	728	283	5.931	H3K4me3_795
NW_011876137.1	35690	36178	489	1000	26.0681	H3K4me3_796
NW_011876137.1	102191	103231	1041	1000	67.3984	H3K4me3_797
NW_011876137.1	107030	108076	1047	1000	128.196	H3K4me3_798
NW_011876137.1	110550	111723	1174	1000	188.72	H3K4me3_799
NW_011876137.1	162097	163559	1463	1000	191.991	H3K4me3_800
NW_011876137.1	196952	197997	1046	1000	151.249	H3K4me3_801
NW_011876137.1	205279	206874	1596	1000	115.189	H3K4me3_802
NW_011876137.1	209805	211276	1472	1000	53.0706	H3K4me3_803
NW_011876137.1	273438	274814	1377	1000	136.352	H3K4me3_804
NW_011876137.1	275959	277602	1644	1000	154.137	H3K4me3_805
NW_011876137.1	308997	310076	1080	1000	133.705	H3K4me3_806
NW_011876137.1	318269	319631	1363	1000	110.961	H3K4me3_807
NW_011876137.1	352488	354089	1602	1000	90.4875	H3K4me3_808
NW_011876137.1	357477	358568	1092	1000	189.286	H3K4me3_809
NW_011876138.1	174815	175369	555	1000	15.9754	H3K4me3_810
NW_011876139.1	57	3467	3411	782	74.4171	H3K4me3_811
NW_011876139.1	3686	4802	1117	1000	103.151	H3K4me3_812
NW_011876139.1	89866	91582	1717	456	38.2629	H3K4me3_813
NW_011876139.1	144109	146018	1910	1000	159.79	H3K4me3_814
NW_011876139.1	148364	149472	1109	1000	156.724	H3K4me3_815
NW_011876139.1	161898	164200	2303	753	209.753	H3K4me3_816
NW_011876139.1	164796	165828	1033	1000	134.405	H3K4me3_817
NW_011876139.1	173371	174495	1125	1000	181.457	H3K4me3_818
NW_011876139.1	174759	175568	810	1000	110.711	H3K4me3_819
NW_011876139.1	177614	178756	1143	1000	189.477	H3K4me3_820
NW_011876139.1	201521	202369	849	1000	104.812	H3K4me3_821
NW_011876139.1	202893	204108	1216	1000	42.1885	H3K4me3_822
NW_011876139.1	204930	205268	339	283	6.9063	H3K4me3_823
NW_011876140.1	249262	250472	1211	1000	164.342	H3K4me3_824
NW_011876140.1	303284	304939	1656	1000	145.091	H3K4me3_825
NW_011876140.1	305293	306801	1509	1000	99.1935	H3K4me3_826
NW_011876141.1	21111	21959	849	283	8.71601	H3K4me3_827
NW_011876142.1	33496	34962	1467	1000	96.6319	H3K4me3_828
NW_011876142.1	349278	350471	1194	1000	123.149	H3K4me3_829
NW_011876142.1	358258	358877	620	1000	42.2138	H3K4me3_830
NW_011876142.1	359792	361633	1842	1000	71.8026	H3K4me3_831
NW_011876142.1	361992	363390	1399	1000	67.3519	H3K4me3_832
NW_011876142.1	364073	365065	993	1000	72.7913	H3K4me3_833
NW_011876142.1	365348	365631	284	283	5.96639	H3K4me3_834
NW_011876144.1	274347	274880	534	283	7.09102	H3K4me3_835
NW_011876144.1	275198	275567	370	1000	88.9212	H3K4me3_836
NW_011876144.1	278621	279585	965	1000	24.3491	H3K4me3_837
NW_011876144.1	309854	310650	797	1000	15.1251	H3K4me3_838
NW_011876145.1	123075	124106	1032	1000	109.587	H3K4me3_839
NW_011876145.1	124750	125616	867	1000	137.681	H3K4me3_840
NW_011876145.1	146603	148377	1775	1000	144.365	H3K4me3_841
NW_011876145.1	148796	149855	1060	1000	224.67	H3K4me3_842
NW_011876146.1	52494	55073	2580	1000	131.409	H3K4me3_843
NW_011876146.1	61754	63229	1476	1000	124.727	H3K4me3_844
NW_011876146.1	63397	64399	1003	1000	101.012	H3K4me3_845
NW_011876146.1	74839	75617	779	1000	66.038	H3K4me3_846
NW_011876146.1	90486	90833	348	627	10.5157	H3K4me3_847
NW_011876146.1	101681	102440	760	1000	54.862	H3K4me3_848
NW_011876146.1	127751	129140	1390	1000	106.015	H3K4me3_849
NW_011876146.1	195892	196221	330	283	5.52118	H3K4me3_850
NW_011876146.1	334012	336625	2614	1000	168.437	H3K4me3_851
NW_011876146.1	355004	356600	1597	1000	180.012	H3K4me3_852
NW_011876147.1	104726	106834	2109	1000	170.601	H3K4me3_853
NW_011876147.1	108968	109946	979	1000	89.2158	H3K4me3_854
NW_011876148.1	41433	43321	1889	1000	35.4103	H3K4me3_855
NW_011876149.1	307513	308216	704	283	8.65647	H3K4me3_856
NW_011876150.1	95140	95533	394	569	9.529	H3K4me3_857
NW_011876150.1	99903	101197	1295	1000	50.0042	H3K4me3_858
NW_011876150.1	101350	101960	611	1000	36.018	H3K4me3_859
NW_011876150.1	102400	103594	1195	1000	219.768	H3K4me3_860
NW_011876150.1	107593	108751	1159	1000	100.784	H3K4me3_861
NW_011876150.1	110049	111484	1436	1000	104.138	H3K4me3_862
NW_011876150.1	129530	130525	996	1000	126.302	H3K4me3_863
NW_011876150.1	155076	155416	341	283	7.60524	H3K4me3_864
NW_011876150.1	234831	238059	3229	1000	158.119	H3K4me3_865
NW_011876150.1	244553	245321	769	1000	37.479	H3K4me3_866
NW_011876150.1	248181	249498	1318	1000	204.091	H3K4me3_867
NW_011876150.1	254698	255845	1148	1000	132.136	H3K4me3_868
NW_011876150.1	256278	257201	924	1000	124.057	H3K4me3_869
NW_011876150.1	265107	265913	807	1000	83.4454	H3K4me3_870
NW_011876150.1	323181	323781	601	1000	47.6206	H3K4me3_871
NW_011876152.1	114134	114460	327	283	3.59698	H3K4me3_872
NW_011876152.1	295874	296746	873	1000	89.118	H3K4me3_873
NW_011876152.1	297167	297890	724	1000	107.848	H3K4me3_874
NW_011876152.1	299611	300785	1175	1000	160.183	H3K4me3_875
NW_011876152.1	302706	303779	1074	1000	157.942	H3K4me3_876
NW_011876152.1	305257	306412	1156	1000	193.346	H3K4me3_877
NW_011876153.1	120946	121532	587	1000	53.4925	H3K4me3_878
NW_011876153.1	125539	126781	1243	1000	105.119	H3K4me3_879
NW_011876153.1	128113	129050	938	1000	75.4676	H3K4me3_880
NW_011876153.1	353233	354479	1247	1000	79.9288	H3K4me3_881
NW_011876153.1	354712	357281	2570	1000	109.587	H3K4me3_882
NW_011876153.1	361456	362800	1345	511	11.0065	H3K4me3_883
NW_011876154.1	175386	177532	2147	1000	153.917	H3K4me3_884
NW_011876154.1	178302	179315	1014	1000	117.707	H3K4me3_885
NW_011876154.1	185999	186679	681	1000	14.5125	H3K4me3_886
NW_011876154.1	239424	241381	1958	998	197.76	H3K4me3_887
NW_011876154.1	278299	278604	306	1000	14.5125	H3K4me3_888
NW_011876155.1	26064	26373	310	1000	33.5372	H3K4me3_889
NW_011876155.1	76679	78377	1699	1000	69.3895	H3K4me3_890
NW_011876155.1	78560	79361	802	1000	173.181	H3K4me3_891
NW_011876155.1	234174	234471	298	283	7.38044	H3K4me3_892
NW_011876155.1	235067	235745	679	1000	18.2588	H3K4me3_893
NW_011876155.1	336467	336884	418	1000	17.2333	H3K4me3_894
NW_011876156.1	844	1937	1094	1000	89.3202	H3K4me3_895
NW_011876156.1	2105	3434	1330	1000	128.749	H3K4me3_896
NW_011876156.1	355452	356539	1088	1000	20.6283	H3K4me3_897
NW_011876157.1	140662	141169	508	283	6.3524	H3K4me3_898
NW_011876157.1	141444	141780	337	1000	25.2407	H3K4me3_899
NW_011876157.1	158131	160573	2443	1000	57.4143	H3K4me3_900
NW_011876157.1	167005	168039	1035	1000	155.167	H3K4me3_901
NW_011876157.1	168257	169781	1525	1000	118.146	H3K4me3_902
NW_011876157.1	210511	211824	1314	1000	102.233	H3K4me3_903
NW_011876157.1	224388	226115	1728	1000	160.787	H3K4me3_904
NW_011876157.1	228134	229997	1864	1000	103.151	H3K4me3_905
NW_011876157.1	231214	231877	664	1000	19.9379	H3K4me3_906
NW_011876157.1	232083	233005	923	1000	170.046	H3K4me3_907
NW_011876157.1	233391	235045	1655	1000	47.7392	H3K4me3_908
NW_011876157.1	242061	243400	1340	1000	164.351	H3K4me3_909
NW_011876157.1	244471	245472	1002	1000	178.62	H3K4me3_910
NW_011876157.1	245649	246390	742	1000	141.661	H3K4me3_911
NW_011876157.1	247178	248234	1057	1000	153.942	H3K4me3_912
NW_011876157.1	250418	251688	1271	1000	58.0496	H3K4me3_913
NW_011876158.1	1729	2787	1059	1000	39.8149	H3K4me3_914
NW_011876158.1	4940	5761	822	1000	91.5886	H3K4me3_915
NW_011876158.1	7730	8816	1087	1000	187.309	H3K4me3_916
NW_011876158.1	12578	13816	1239	1000	178.798	H3K4me3_917
NW_011876158.1	15139	16853	1715	498	74.2723	H3K4me3_918
NW_011876158.1	98767	99481	715	1000	143.048	H3K4me3_919
NW_011876158.1	100015	101169	1155	1000	79.937	H3K4me3_920
NW_011876158.1	118347	120271	1925	1000	147.767	H3K4me3_921
NW_011876158.1	127042	127880	839	1000	48.1753	H3K4me3_922
NW_011876158.1	129685	131413	1729	283	7.09102	H3K4me3_923
NW_011876158.1	132317	134574	2258	1000	178.605	H3K4me3_924
NW_011876158.1	135394	136182	789	1000	96.2627	H3K4me3_925
NW_011876158.1	138656	139956	1301	1000	118.016	H3K4me3_926
NW_011876158.1	150306	151155	850	1000	127.138	H3K4me3_927
NW_011876158.1	151601	152775	1175	1000	153.519	H3K4me3_928
NW_011876158.1	154693	155774	1082	1000	183.903	H3K4me3_929
NW_011876158.1	159777	160400	624	283	5.94584	H3K4me3_930
NW_011876158.1	183602	184360	759	1000	127.138	H3K4me3_931
NW_011876158.1	184856	186127	1272	501	297.14	H3K4me3_932
NW_011876158.1	200059	200404	346	283	8.02158	H3K4me3_933
NW_011876158.1	203717	205001	1285	1000	131.069	H3K4me3_934
NW_011876158.1	275586	276732	1147	1000	141.672	H3K4me3_935
NW_011876158.1	279424	280348	925	1000	118.486	H3K4me3_936
NW_011876158.1	280582	281629	1048	1000	155.205	H3K4me3_937
NW_011876159.1	126467	127915	1449	841	210.976	H3K4me3_938
NW_011876159.1	140035	140691	657	1000	53.2279	H3K4me3_939
NW_011876159.1	234981	235716	736	1000	32.0315	H3K4me3_940
NW_011876159.1	244584	244892	309	559	9.78876	H3K4me3_941
NW_011876161.1	125727	126174	448	283	7.28745	H3K4me3_942
NW_011876161.1	198270	199325	1056	1000	105.119	H3K4me3_943
NW_011876161.1	250729	250970	242	500	10.9345	H3K4me3_944
NW_011876161.1	360437	363015	2579	1000	124.434	H3K4me3_945
NW_011876161.1	381101	382237	1137	1000	73.7118	H3K4me3_946
NW_011876161.1	382472	383226	755	1000	116.117	H3K4me3_947
NW_011876162.1	111787	113021	1235	1000	26.7458	H3K4me3_948
NW_011876162.1	265497	267399	1903	1000	15.5595	H3K4me3_949
NW_011876163.1	169647	171275	1629	1000	109.389	H3K4me3_950
NW_011876164.1	129458	130128	671	1000	143.267	H3K4me3_951
NW_011876164.1	130353	131400	1048	1000	200.56	H3K4me3_952
NW_011876164.1	298366	298623	258	283	6.99767	H3K4me3_953
NW_011876164.1	299089	299360	272	957	14.8335	H3K4me3_954
NW_011876165.1	54400	55781	1382	1000	91.865	H3K4me3_955
NW_011876165.1	56550	57700	1151	1000	94.6835	H3K4me3_956
NW_011876165.1	85262	86549	1288	1000	67.9985	H3K4me3_957
NW_011876165.1	162468	163823	1356	955	255.306	H3K4me3_958
NW_011876165.1	165885	168079	2195	1000	193.119	H3K4me3_959
NW_011876165.1	169733	171461	1729	1000	133.739	H3K4me3_960
NW_011876165.1	171728	173574	1847	1000	101.032	H3K4me3_961
NW_011876165.1	277540	277923	384	1000	32.1708	H3K4me3_962
NW_011876165.1	278259	280940	2682	1000	122.576	H3K4me3_963
NW_011876165.1	300101	300944	844	1000	24.8733	H3K4me3_964
NW_011876165.1	301643	302184	542	1000	19.2884	H3K4me3_965
NW_011876165.1	379282	379911	630	1000	33.8953	H3K4me3_966
NW_011876165.1	400159	400965	807	1000	38.7999	H3K4me3_967
NW_011876165.1	449057	449672	616	1000	24.6338	H3K4me3_968
NW_011876165.1	458269	458748	480	1000	29.6308	H3K4me3_969
NW_011876166.1	212556	214052	1497	1000	61.4418	H3K4me3_970
NW_011876167.1	12276	13386	1111	1000	111.961	H3K4me3_971
NW_011876167.1	21904	23466	1563	1000	86.4344	H3K4me3_972
NW_011876167.1	35315	37721	2407	1000	138.387	H3K4me3_973
NW_011876167.1	40934	41363	430	1000	145.107	H3K4me3_974
NW_011876167.1	129063	129900	838	1000	59.2767	H3K4me3_975
NW_011876167.1	130321	130774	454	802	11.6441	H3K4me3_976
NW_011876167.1	132708	134130	1423	1000	46.9551	H3K4me3_977
NW_011876167.1	179181	181385	2205	1000	249.487	H3K4me3_978
NW_011876167.1	185138	187084	1947	1000	119.845	H3K4me3_979
NW_011876167.1	189324	191414	2091	1000	204.364	H3K4me3_980
NW_011876167.1	193420	193924	505	1000	58.4028	H3K4me3_981
NW_011876167.1	281807	283293	1487	1000	49.0362	H3K4me3_982
NW_011876168.1	28718	30063	1346	1000	163.031	H3K4me3_983
NW_011876168.1	48173	49305	1133	1000	111.415	H3K4me3_984
NW_011876168.1	50325	51071	747	1000	124.057	H3K4me3_985
NW_011876168.1	51853	52941	1089	1000	139.871	H3K4me3_986
NW_011876168.1	59909	62141	2233	1000	92.9674	H3K4me3_987
NW_011876168.1	141714	142155	442	283	4.47616	H3K4me3_988
NW_011876168.1	243677	244487	811	1000	30.1881	H3K4me3_989
NW_011876168.1	252054	253841	1788	283	8.87152	H3K4me3_990
NW_011876168.1	280598	281265	668	752	13.0386	H3K4me3_991
NW_011876168.1	328875	329979	1105	1000	139.659	H3K4me3_992
NW_011876168.1	335996	337049	1054	1000	45.3983	H3K4me3_993
NW_011876168.1	480311	481783	1473	1000	16.0393	H3K4me3_994
NW_011876169.1	27560	28966	1407	1000	181.629	H3K4me3_995
NW_011876169.1	40982	41230	249	283	5.94584	H3K4me3_996
NW_011876169.1	146768	148778	2011	1000	196.338	H3K4me3_997
NW_011876169.1	148982	150735	1754	954	218.96	H3K4me3_998
NW_011876169.1	150987	152254	1268	1000	183.036	H3K4me3_999
NW_011876169.1	189903	190982	1080	1000	232.081	H3K4me3_1000
NW_011876169.1	192159	192915	757	1000	70.3695	H3K4me3_1001
NW_011876169.1	193360	194193	834	1000	161.213	H3K4me3_1002
NW_011876169.1	229733	230686	954	465	10.9442	H3K4me3_1003
NW_011876169.1	232371	232772	402	1000	18.3822	H3K4me3_1004
NW_011876169.1	238879	239887	1009	1000	60.1795	H3K4me3_1005
NW_011876169.1	307772	308226	455	283	3.44155	H3K4me3_1006
NW_011876169.1	308662	309785	1124	1000	47.3278	H3K4me3_1007
NW_011876169.1	358612	359570	959	1000	82.5988	H3K4me3_1008
NW_011876169.1	359739	361808	2070	1000	55.6018	H3K4me3_1009
NW_011876170.1	86325	86984	660	1000	41.8158	H3K4me3_1010
NW_011876170.1	370876	372300	1425	1000	163.557	H3K4me3_1011
NW_011876170.1	372521	373378	858	1000	53.8063	H3K4me3_1012
NW_011876170.1	407319	408259	941	1000	110.151	H3K4me3_1013
NW_011876170.1	410835	411970	1136	1000	120.951	H3K4me3_1014
NW_011876170.1	412490	413371	882	1000	106.653	H3K4me3_1015
NW_011876171.1	146743	147235	493	1000	42.8421	H3K4me3_1016
NW_011876171.1	147414	147785	372	1000	24.8447	H3K4me3_1017
NW_011876172.1	318803	319901	1099	1000	30.0967	H3K4me3_1018
NW_011876173.1	51781	52950	1170	1000	168.672	H3K4me3_1019
NW_011876173.1	57556	58855	1300	1000	121.894	H3K4me3_1020
NW_011876173.1	65091	65387	297	283	6.00851	H3K4me3_1021
NW_011876173.1	77636	79038	1403	1000	134.572	H3K4me3_1022
NW_011876173.1	79261	80395	1135	1000	158.119	H3K4me3_1023
NW_011876173.1	85097	86612	1516	1000	106.203	H3K4me3_1024
NW_011876174.1	53892	54637	746	779	13.0386	H3K4me3_1025
NW_011876174.1	54817	55471	655	283	4.83877	H3K4me3_1026
NW_011876174.1	166092	167053	962	1000	176.504	H3K4me3_1027
NW_011876174.1	167385	168165	781	1000	217.297	H3K4me3_1028
NW_011876174.1	175753	176466	714	1000	39.3419	H3K4me3_1029
NW_011876174.1	185690	186730	1041	1000	93.9225	H3K4me3_1030
NW_011876175.1	133870	135341	1472	898	13.0969	H3K4me3_1031
NW_011876175.1	138568	139123	556	719	12.6807	H3K4me3_1032
NW_011876175.1	139691	140910	1220	671	10.1506	H3K4me3_1033
NW_011876175.1	247374	248819	1446	505	235.748	H3K4me3_1034
NW_011876175.1	251278	252300	1023	1000	132.042	H3K4me3_1035
NW_011876175.1	252886	254103	1218	1000	138.387	H3K4me3_1036
NW_011876175.1	363659	365235	1577	1000	141.089	H3K4me3_1037
NW_011876175.1	382364	383411	1048	1000	113.809	H3K4me3_1038
NW_011876175.1	390416	391935	1520	1000	120.641	H3K4me3_1039
NW_011876177.1	15210	15891	682	1000	23.6656	H3K4me3_1040
NW_011876177.1	36207	37296	1090	1000	108.031	H3K4me3_1041
NW_011876177.1	50509	52310	1802	1000	104.247	H3K4me3_1042
NW_011876177.1	109380	110018	639	1000	26.7458	H3K4me3_1043
NW_011876177.1	184570	185755	1186	805	220.627	H3K4me3_1044
NW_011876177.1	188253	189516	1264	1000	206.729	H3K4me3_1045
NW_011876177.1	189904	190778	875	1000	157.942	H3K4me3_1046
NW_011876178.1	171100	172655	1556	1000	14.4695	H3K4me3_1047
NW_011876178.1	308324	309231	908	576	9.643	H3K4me3_1048
NW_011876179.1	128900	129699	800	497	181.538	H3K4me3_1049
NW_011876179.1	137262	137763	502	1000	29.8391	H3K4me3_1050
NW_011876179.1	212371	213523	1153	749	11.5922	H3K4me3_1051
NW_011876179.1	213866	214185	320	545	9.87004	H3K4me3_1052
NW_011876179.1	258263	259546	1284	1000	36.5512	H3K4me3_1053
NW_011876179.1	262676	263521	846	1000	30.5097	H3K4me3_1054
NW_011876179.1	264006	265247	1242	1000	123.502	H3K4me3_1055
NW_011876180.1	243964	244984	1021	1000	214.418	H3K4me3_1056
NW_011876180.1	245417	246342	926	1000	181.538	H3K4me3_1057
NW_011876180.1	278604	278879	276	283	8.71601	H3K4me3_1058
NW_011876180.1	457555	458613	1059	1000	23.7703	H3K4me3_1059
NW_011876180.1	475091	476123	1033	1000	92.6629	H3K4me3_1060
NW_011876182.1	41460	42487	1028	1000	223.31	H3K4me3_1061
NW_011876182.1	43834	44822	989	1000	162.124	H3K4me3_1062
NW_011876182.1	46280	48360	2081	1000	166.434	H3K4me3_1063
NW_011876182.1	49193	51288	2096	1000	88.9086	H3K4me3_1064
NW_011876182.1	51648	52077	430	283	5.26361	H3K4me3_1065
NW_011876182.1	52982	53828	847	1000	97.9628	H3K4me3_1066
NW_011876182.1	54283	54848	566	1000	135.184	H3K4me3_1067
NW_011876182.1	59867	60607	741	595	10.0173	H3K4me3_1068
NW_011876182.1	62394	63343	950	1000	97.9628	H3K4me3_1069
NW_011876182.1	64737	66481	1745	1000	194.997	H3K4me3_1070
NW_011876183.1	71080	71385	306	459	8.71601	H3K4me3_1071
NW_011876183.1	71642	72285	644	1000	22.6493	H3K4me3_1072
NW_011876183.1	108162	109078	917	1000	77.556	H3K4me3_1073
NW_011876183.1	109503	110927	1425	1000	76.7089	H3K4me3_1074
NW_011876183.1	153045	153664	620	283	9.96978	H3K4me3_1075
NW_011876183.1	416608	417586	979	1000	102.398	H3K4me3_1076
NW_011876184.1	291196	291583	388	283	3.2932	H3K4me3_1077
NW_011876185.1	126707	128121	1415	1000	101.666	H3K4me3_1078
NW_011876185.1	199783	201806	2024	1000	103.437	H3K4me3_1079
NW_011876185.1	202198	203268	1071	1000	97.7246	H3K4me3_1080
NW_011876185.1	343478	343972	495	1000	40.9333	H3K4me3_1081
NW_011876186.1	282979	283428	450	283	5.26629	H3K4me3_1082
NW_011876186.1	284223	284605	383	1000	25.522	H3K4me3_1083
NW_011876186.1	287216	288174	959	1000	18.4972	H3K4me3_1084
NW_011876188.1	65204	65693	490	459	10.0007	H3K4me3_1085
NW_011876188.1	65945	66357	413	1000	18.7537	H3K4me3_1086
NW_011876188.1	213813	214219	407	1000	24.5802	H3K4me3_1087
NW_011876189.1	62213	62681	469	1000	15.306	H3K4me3_1088
NW_011876189.1	62934	63202	269	283	4.49251	H3K4me3_1089
NW_011876189.1	85373	85960	588	1000	46.1144	H3K4me3_1090
NW_011876189.1	212536	213354	819	1000	189.036	H3K4me3_1091
NW_011876189.1	214394	215613	1220	1000	104.31	H3K4me3_1092
NW_011876189.1	215833	216243	411	467	10.0007	H3K4me3_1093
NW_011876189.1	219659	220670	1012	695	284.626	H3K4me3_1094
NW_011876189.1	223211	224257	1047	910	191.547	H3K4me3_1095
NW_011876189.1	231074	231396	323	283	9.25272	H3K4me3_1096
NW_011876189.1	233004	233820	817	1000	121.236	H3K4me3_1097
NW_011876189.1	259732	261976	2245	1000	145.829	H3K4me3_1098
NW_011876189.1	282306	283629	1324	1000	26.2919	H3K4me3_1099
NW_011876189.1	401252	402480	1229	1000	149.688	H3K4me3_1100
NW_011876189.1	403134	403943	810	1000	38.9332	H3K4me3_1101
NW_011876189.1	439263	440224	962	1000	52.2812	H3K4me3_1102
NW_011876190.1	89603	89939	337	632	10.2238	H3K4me3_1103
NW_011876190.1	94704	95105	402	283	5.28566	H3K4me3_1104
NW_011876190.1	185322	186504	1183	1000	152.251	H3K4me3_1105
NW_011876190.1	188669	189905	1237	1000	146.301	H3K4me3_1106
NW_011876190.1	218108	220015	1908	1000	148.525	H3K4me3_1107
NW_011876190.1	266155	266980	826	1000	29.3523	H3K4me3_1108
NW_011876190.1	267215	267829	615	1000	15.9754	H3K4me3_1109
NW_011876190.1	280383	281322	940	1000	130.377	H3K4me3_1110
NW_011876190.1	298272	299452	1181	1000	163.448	H3K4me3_1111
NW_011876190.1	306479	307826	1348	1000	134.56	H3K4me3_1112
NW_011876190.1	308839	309842	1004	1000	227.637	H3K4me3_1113
NW_011876190.1	327206	328436	1231	1000	179.771	H3K4me3_1114
NW_011876190.1	358156	359393	1238	283	8.33831	H3K4me3_1115
NW_011876190.1	372055	372345	291	283	9.41408	H3K4me3_1116
NW_011876190.1	372651	373842	1192	1000	206.081	H3K4me3_1117
NW_011876190.1	404475	405052	578	283	4.07507	H3K4me3_1118
NW_011876190.1	405443	407445	2003	1000	52.1807	H3K4me3_1119
NW_011876190.1	415414	416573	1160	1000	57.3093	H3K4me3_1120
NW_011876190.1	423185	424725	1541	1000	173.181	H3K4me3_1121
NW_011876190.1	437814	438763	950	1000	66.4139	H3K4me3_1122
NW_011876190.1	449543	450926	1384	1000	45.1925	H3K4me3_1123
NW_011876190.1	470526	471081	556	1000	135.083	H3K4me3_1124
NW_011876191.1	25048	26244	1197	1000	73.7118	H3K4me3_1125
NW_011876191.1	154576	154917	342	283	9.25272	H3K4me3_1126
NW_011876191.1	321098	321969	872	1000	140.08	H3K4me3_1127
NW_011876191.1	322182	322912	731	1000	95.1859	H3K4me3_1128
NW_011876191.1	323532	324321	790	1000	128.445	H3K4me3_1129
NW_011876191.1	325180	326406	1227	1000	135.027	H3K4me3_1130
NW_011876191.1	494640	495532	893	1000	13.0568	H3K4me3_1131
NW_011876191.1	516808	517941	1134	747	150.259	H3K4me3_1132
NW_011876191.1	521032	523102	2071	951	190.767	H3K4me3_1133
NW_011876192.1	31347	31906	560	283	6.17368	H3K4me3_1134
NW_011876192.1	33583	34492	910	1000	29.9965	H3K4me3_1135
NW_011876192.1	36231	37518	1288	1000	38.1581	H3K4me3_1136
NW_011876192.1	38928	39815	888	1000	17.8367	H3K4me3_1137
NW_011876192.1	144391	144768	378	283	8.96372	H3K4me3_1138
NW_011876192.1	148078	148967	890	1000	61.3847	H3K4me3_1139
NW_011876192.1	149232	150224	993	1000	123.102	H3K4me3_1140
NW_011876192.1	152165	154454	2290	1000	104.239	H3K4me3_1141
NW_011876192.1	157931	160490	2560	560	54.3368	H3K4me3_1142
NW_011876192.1	161453	163390	1938	1000	215.045	H3K4me3_1143
NW_011876192.1	164865	165555	691	1000	34.3271	H3K4me3_1144
NW_011876192.1	180996	181470	475	536	10.9285	H3K4me3_1145
NW_011876192.1	236528	237122	595	283	5.85335	H3K4me3_1146
NW_011876192.1	335653	336574	922	1000	83.0042	H3K4me3_1147
NW_011876192.1	339564	340160	597	283	7.9823	H3K4me3_1148
NW_011876192.1	354728	355122	395	822	11.7967	H3K4me3_1149
NW_011876192.1	465980	466390	411	520	10.2933	H3K4me3_1150
NW_011876193.1	193554	193947	394	283	4.79185	H3K4me3_1151
NW_011876193.1	226341	227329	989	1000	62.5832	H3K4me3_1152
NW_011876193.1	229518	230518	1001	1000	25.3875	H3K4me3_1153
NW_011876193.1	240868	241881	1014	1000	28.8336	H3K4me3_1154
NW_011876193.1	245189	245819	631	1000	42.0405	H3K4me3_1155
NW_011876193.1	255419	256324	906	1000	40.8368	H3K4me3_1156
NW_011876193.1	260314	260881	568	1000	48.9256	H3K4me3_1157
NW_011876193.1	261909	262435	527	283	7.55824	H3K4me3_1158
NW_011876193.1	263037	264046	1010	1000	118.769	H3K4me3_1159
NW_011876193.1	266347	268419	2073	1000	137.2	H3K4me3_1160
NW_011876193.1	268763	270962	2200	1000	133.381	H3K4me3_1161
NW_011876193.1	284136	285717	1582	1000	86.9195	H3K4me3_1162
NW_011876193.1	286232	287689	1458	1000	165.344	H3K4me3_1163
NW_011876193.1	288776	289796	1021	1000	126.933	H3K4me3_1164
NW_011876193.1	314512	315409	898	623	12.0592	H3K4me3_1165
NW_011876193.1	337732	338375	644	1000	42.556	H3K4me3_1166
NW_011876193.1	339070	339730	661	456	10.3058	H3K4me3_1167
NW_011876193.1	374101	375247	1147	1000	93.8993	H3K4me3_1168
NW_011876194.1	187627	188049	423	283	6.6833	H3K4me3_1169
NW_011876194.1	396947	398287	1341	1000	46.0674	H3K4me3_1170
NW_011876194.1	401500	401987	488	1000	22.068	H3K4me3_1171
NW_011876194.1	449204	449657	454	283	8.65647	H3K4me3_1172
NW_011876195.1	139633	140265	633	283	6.46191	H3K4me3_1173
NW_011876195.1	140539	141006	468	1000	28.5052	H3K4me3_1174
NW_011876195.1	245447	246767	1321	1000	166.257	H3K4me3_1175
NW_011876195.1	283851	285234	1384	283	4.35259	H3K4me3_1176
NW_011876195.1	372806	373547	742	1000	170.202	H3K4me3_1177
NW_011876195.1	396916	397332	417	283	9.79599	H3K4me3_1178
NW_011876195.1	402994	405075	2082	283	15.5595	H3K4me3_1179
NW_011876195.1	408439	409381	943	1000	110.237	H3K4me3_1180
NW_011876195.1	409551	410497	947	1000	90.245	H3K4me3_1181
NW_011876196.1	82005	82365	361	578	11.0013	H3K4me3_1182
NW_011876196.1	104578	104949	372	283	8.48058	H3K4me3_1183
NW_011876196.1	146791	147114	324	283	3.5627	H3K4me3_1184
NW_011876196.1	187920	189503	1584	1000	124.188	H3K4me3_1185
NW_011876196.1	189822	191467	1646	1000	176.942	H3K4me3_1186
NW_011876196.1	261417	263462	2046	886	87.8208	H3K4me3_1187
NW_011876196.1	263865	264803	939	1000	110.237	H3K4me3_1188
NW_011876196.1	278219	279346	1128	283	6.43825	H3K4me3_1189
NW_011876196.1	296783	299157	2375	1000	105.922	H3K4me3_1190
NW_011876196.1	305807	307035	1229	1000	128.416	H3K4me3_1191
NW_011876196.1	307286	308159	874	1000	56.3311	H3K4me3_1192
NW_011876196.1	373094	373341	248	944	11.7792	H3K4me3_1193
NW_011876196.1	373505	375221	1717	641	13.7817	H3K4me3_1194
NW_011876197.1	85538	86963	1426	1000	143.022	H3K4me3_1195
NW_011876197.1	108504	111135	2632	1000	118.591	H3K4me3_1196
NW_011876197.1	117170	118104	935	1000	118.589	H3K4me3_1197
NW_011876197.1	118371	119570	1200	1000	105.401	H3K4me3_1198
NW_011876197.1	160826	161859	1034	1000	30.1429	H3K4me3_1199
NW_011876197.1	178085	179576	1492	1000	77.6286	H3K4me3_1200
NW_011876197.1	179880	180342	463	953	12.3848	H3K4me3_1201
NW_011876197.1	272596	274332	1737	283	6.41207	H3K4me3_1202
NW_011876197.1	274469	275562	1094	1000	21.0217	H3K4me3_1203
NW_011876197.1	275937	277114	1178	1000	205.648	H3K4me3_1204
NW_011876197.1	279868	280701	834	1000	183.855	H3K4me3_1205
NW_011876197.1	334802	335355	554	283	8.87152	H3K4me3_1206
NW_011876197.1	466148	467545	1398	1000	83.1309	H3K4me3_1207
NW_011876198.1	154774	155236	463	1000	18.5773	H3K4me3_1208
NW_011876198.1	193071	193800	730	1000	23.135	H3K4me3_1209
NW_011876198.1	374076	375509	1434	1000	148.525	H3K4me3_1210
NW_011876198.1	443530	444367	838	1000	167.499	H3K4me3_1211
NW_011876198.1	444715	445717	1003	1000	178.695	H3K4me3_1212
NW_011876198.1	450191	452546	2356	1000	154.408	H3K4me3_1213
NW_011876198.1	455870	457083	1214	547	281.16	H3K4me3_1214
NW_011876198.1	457495	459072	1578	1000	147.324	H3K4me3_1215
NW_011876198.1	472199	474572	2374	1000	202.234	H3K4me3_1216
NW_011876198.1	480163	482002	1840	1000	155.744	H3K4me3_1217
NW_011876198.1	490017	491031	1015	1000	178.798	H3K4me3_1218
NW_011876198.1	491299	491579	281	548	11.2515	H3K4me3_1219
NW_011876199.1	254785	255349	565	1000	40.7588	H3K4me3_1220
NW_011876199.1	275877	276201	325	1000	27.556	H3K4me3_1221
NW_011876199.1	276474	277980	1507	1000	131.069	H3K4me3_1222
NW_011876199.1	298150	299113	964	1000	127.966	H3K4me3_1223
NW_011876199.1	299572	300539	968	1000	196.273	H3K4me3_1224
NW_011876199.1	302355	302634	280	283	4.70046	H3K4me3_1225
NW_011876199.1	303506	304309	804	1000	20.1593	H3K4me3_1226
NW_011876199.1	318865	319908	1044	1000	73.8628	H3K4me3_1227
NW_011876199.1	320051	321309	1259	1000	190.422	H3K4me3_1228
NW_011876199.1	322086	322464	379	1000	12.2937	H3K4me3_1229
NW_011876199.1	322643	323072	430	283	6.74486	H3K4me3_1230
NW_011876201.1	71157	72508	1352	1000	28.1049	H3K4me3_1231
NW_011876201.1	336081	337250	1170	1000	148.863	H3K4me3_1232
NW_011876201.1	340305	340624	320	1000	26.5338	H3K4me3_1233
NW_011876201.1	340805	341273	469	1000	21.0061	H3K4me3_1234
NW_011876201.1	343944	344406	463	1000	17.6571	H3K4me3_1235
NW_011876201.1	344630	344870	241	969	13.2243	H3K4me3_1236
NW_011876201.1	346599	347630	1032	1000	138.325	H3K4me3_1237
NW_011876201.1	348975	351183	2209	1000	103.151	H3K4me3_1238
NW_011876201.1	352296	352996	701	1000	16.2936	H3K4me3_1239
NW_011876201.1	353702	354854	1153	1000	150.634	H3K4me3_1240
NW_011876201.1	363127	364508	1382	1000	155.656	H3K4me3_1241
NW_011876201.1	367969	369911	1943	1000	204.54	H3K4me3_1242
NW_011876201.1	370077	371065	989	1000	65.3903	H3K4me3_1243
NW_011876201.1	391522	393594	2073	1000	77.7724	H3K4me3_1244
NW_011876201.1	395513	396422	910	1000	36.8723	H3K4me3_1245
NW_011876201.1	401047	402654	1608	674	20.3232	H3K4me3_1246
NW_011876201.1	404387	405665	1279	1000	142.411	H3K4me3_1247
NW_011876201.1	408484	409612	1129	1000	125.441	H3K4me3_1248
NW_011876201.1	410561	411277	717	1000	39.2642	H3K4me3_1249
NW_011876201.1	422003	424105	2103	1000	115.662	H3K4me3_1250
NW_011876201.1	426448	427392	945	1000	157.021	H3K4me3_1251
NW_011876202.1	54994	55246	253	283	8.73467	H3K4me3_1252
NW_011876202.1	55522	55749	228	283	5.46828	H3K4me3_1253
NW_011876202.1	193959	195291	1333	474	9.36461	H3K4me3_1254
NW_011876202.1	410175	411963	1789	1000	35.0913	H3K4me3_1255
NW_011876202.1	428098	429619	1522	1000	132.494	H3K4me3_1256
NW_011876202.1	430315	432702	2388	1000	112.43	H3K4me3_1257
NW_011876202.1	444543	445214	672	1000	38.5909	H3K4me3_1258
NW_011876203.1	174439	174794	356	283	6.99767	H3K4me3_1259
NW_011876203.1	380680	381868	1189	1000	96.4533	H3K4me3_1260
NW_011876204.1	7145	8508	1364	1000	201.021	H3K4me3_1261
NW_011876204.1	18735	19919	1185	1000	239.963	H3K4me3_1262
NW_011876204.1	32962	34371	1410	1000	152.008	H3K4me3_1263
NW_011876204.1	102586	102929	344	283	5.44099	H3K4me3_1264
NW_011876204.1	104064	105145	1082	1000	136.958	H3K4me3_1265
NW_011876204.1	108510	109513	1004	1000	89.4524	H3K4me3_1266
NW_011876204.1	268335	269046	712	1000	37.0673	H3K4me3_1267
NW_011876204.1	295078	295503	426	283	3.6454	H3K4me3_1268
NW_011876204.1	432619	433250	632	1000	14.2141	H3K4me3_1269
NW_011876205.1	99980	102270	2291	1000	157.53	H3K4me3_1270
NW_011876205.1	182205	184161	1957	1000	15.7746	H3K4me3_1271
NW_011876205.1	241940	242215	276	1000	14.0911	H3K4me3_1272
NW_011876205.1	259825	260214	390	1000	14.5376	H3K4me3_1273
NW_011876205.1	296048	297234	1187	1000	190.522	H3K4me3_1274
NW_011876205.1	297543	298988	1446	1000	81.4951	H3K4me3_1275
NW_011876205.1	301798	302835	1038	1000	175.336	H3K4me3_1276
NW_011876206.1	44241	44587	347	283	6.6833	H3K4me3_1277
NW_011876206.1	45844	46451	608	1000	47.3345	H3K4me3_1278
NW_011876206.1	50066	51446	1381	1000	171.371	H3K4me3_1279
NW_011876206.1	52890	54219	1330	1000	97.4498	H3K4me3_1280
NW_011876206.1	94344	95500	1157	1000	168.925	H3K4me3_1281
NW_011876206.1	123396	124784	1389	1000	180.078	H3K4me3_1282
NW_011876206.1	128474	129769	1296	1000	69.5782	H3K4me3_1283
NW_011876206.1	134540	135591	1052	1000	129.471	H3K4me3_1284
NW_011876206.1	141857	146405	4549	922	124.351	H3K4me3_1285
NW_011876206.1	232391	233117	727	1000	187.249	H3K4me3_1286
NW_011876206.1	241682	243595	1914	1000	32.3408	H3K4me3_1287
NW_011876206.1	395463	396779	1317	1000	136.131	H3K4me3_1288
NW_011876206.1	397104	398098	995	1000	182.612	H3K4me3_1289
NW_011876206.1	414274	415580	1307	1000	188.956	H3K4me3_1290
NW_011876206.1	497944	498849	906	1000	70.6413	H3K4me3_1291
NW_011876206.1	500098	501031	934	1000	88.4976	H3K4me3_1292
NW_011876207.1	328021	328663	643	543	9.46042	H3K4me3_1293
NW_011876207.1	334834	335857	1024	1000	178.015	H3K4me3_1294
NW_011876207.1	336040	336951	912	1000	242.629	H3K4me3_1295
NW_011876207.1	337226	338393	1168	1000	190.35	H3K4me3_1296
NW_011876207.1	342317	342865	549	1000	23.1883	H3K4me3_1297
NW_011876207.1	343373	344231	859	1000	104.758	H3K4me3_1298
NW_011876207.1	345401	346226	826	1000	136.793	H3K4me3_1299
NW_011876207.1	346444	348728	2285	1000	101.012	H3K4me3_1300
NW_011876207.1	357343	358519	1177	1000	40.2846	H3K4me3_1301
NW_011876207.1	421703	422698	996	1000	125.264	H3K4me3_1302
NW_011876207.1	424764	425718	955	1000	28.1271	H3K4me3_1303
NW_011876207.1	428504	429848	1345	1000	208.913	H3K4me3_1304
NW_011876207.1	430046	430793	748	1000	120.616	H3K4me3_1305
NW_011876207.1	449486	452074	2589	1000	205.228	H3K4me3_1306
NW_011876207.1	453274	455240	1967	1000	92.6257	H3K4me3_1307
NW_011876207.1	460663	461259	597	1000	50.5596	H3K4me3_1308
NW_011876207.1	461522	462598	1077	1000	182.563	H3K4me3_1309
NW_011876207.1	471573	473390	1818	1000	57.0212	H3K4me3_1310
NW_011876207.1	474958	476289	1332	1000	63.2469	H3K4me3_1311
NW_011876208.1	139249	140229	981	1000	172.549	H3K4me3_1312
NW_011876208.1	141225	142255	1031	1000	25.3875	H3K4me3_1313
NW_011876208.1	361623	362864	1242	1000	153.84	H3K4me3_1314
NW_011876208.1	364577	365057	481	495	11.0053	H3K4me3_1315
NW_011876209.1	54956	56038	1083	283	5.86828	H3K4me3_1316
NW_011876209.1	456532	457470	939	1000	47.5043	H3K4me3_1317
NW_011876209.1	458183	459321	1139	1000	128.989	H3K4me3_1318
NW_011876209.1	469970	470387	418	694	11.8043	H3K4me3_1319
NW_011876209.1	470608	470969	362	895	11.7402	H3K4me3_1320
NW_011876209.1	503057	503704	648	283	3.18684	H3K4me3_1321
NW_011876209.1	532273	533323	1051	1000	99.8344	H3K4me3_1322
NW_011876209.1	533469	534553	1085	1000	124.35	H3K4me3_1323
NW_011876209.1	539298	539870	573	537	11.3145	H3K4me3_1324
NW_011876211.1	83772	84643	872	1000	76.4691	H3K4me3_1325
NW_011876212.1	60106	60648	543	1000	38.7999	H3K4me3_1326
NW_011876212.1	228532	229224	693	1000	26.9723	H3K4me3_1327
NW_011876212.1	229625	230874	1250	1000	67.3519	H3K4me3_1328
NW_011876212.1	245017	246214	1198	283	8.23007	H3K4me3_1329
NW_011876212.1	566050	566572	523	1000	20.0189	H3K4me3_1330
NW_011876214.1	320581	321413	833	1000	17.6961	H3K4me3_1331
NW_011876214.1	351930	353551	1622	1000	179.05	H3K4me3_1332
NW_011876214.1	353825	354702	878	1000	138.443	H3K4me3_1333
NW_011876214.1	357359	358216	858	1000	64.0935	H3K4me3_1334
NW_011876214.1	358407	359392	986	1000	159.706	H3K4me3_1335
NW_011876215.1	78	418	341	283	6.4496	H3K4me3_1336
NW_011876215.1	2968	4089	1122	1000	127.668	H3K4me3_1337
NW_011876215.1	5557	6755	1199	1000	57.9853	H3K4me3_1338
NW_011876215.1	13103	14345	1243	1000	145.975	H3K4me3_1339
NW_011876215.1	14939	15640	702	1000	23.7146	H3K4me3_1340
NW_011876215.1	18368	19790	1423	1000	106.275	H3K4me3_1341
NW_011876215.1	25650	27230	1581	1000	173.181	H3K4me3_1342
NW_011876216.1	101192	101441	250	499	10.202	H3K4me3_1343
NW_011876216.1	337816	338185	370	880	12.6839	H3K4me3_1344
NW_011876216.1	533233	533763	531	283	6.4496	H3K4me3_1345
NW_011876216.1	534205	535216	1012	1000	114.237	H3K4me3_1346
NW_011876216.1	536704	537711	1008	1000	178.605	H3K4me3_1347
NW_011876217.1	77079	77648	570	1000	90.1207	H3K4me3_1348
NW_011876217.1	78463	79177	715	1000	129.755	H3K4me3_1349
NW_011876217.1	378306	379108	803	1000	22.4566	H3K4me3_1350
NW_011876217.1	593076	594112	1037	1000	134.245	H3K4me3_1351
NW_011876217.1	594591	595342	752	1000	192.485	H3K4me3_1352
NW_011876218.1	275028	275552	525	283	5.06283	H3K4me3_1353
NW_011876218.1	276586	276865	280	283	4.75456	H3K4me3_1354
NW_011876218.1	291464	292694	1231	1000	41.8655	H3K4me3_1355
NW_011876218.1	299126	300550	1425	1000	29.7974	H3K4me3_1356
NW_011876218.1	304665	305334	670	283	3.5291	H3K4me3_1357
NW_011876218.1	311277	312741	1465	1000	167.394	H3K4me3_1358
NW_011876218.1	322129	323713	1585	1000	56.1536	H3K4me3_1359
NW_011876218.1	324370	325401	1032	1000	69.604	H3K4me3_1360
NW_011876218.1	326187	326762	576	283	8.57667	H3K4me3_1361
NW_011876218.1	328421	328996	576	1000	17.3383	H3K4me3_1362
NW_011876218.1	330536	331379	844	1000	128.221	H3K4me3_1363
NW_011876218.1	332477	334410	1934	1000	79.2929	H3K4me3_1364
NW_011876219.1	154509	155596	1088	1000	75.3139	H3K4me3_1365
NW_011876219.1	187576	188231	656	1000	19.323	H3K4me3_1366
NW_011876219.1	192958	193482	525	1000	186.613	H3K4me3_1367
NW_011876219.1	279785	280520	736	283	9.27005	H3K4me3_1368
NW_011876219.1	356493	357383	891	600	10.6508	H3K4me3_1369
NW_011876219.1	405022	405798	777	1000	23.4283	H3K4me3_1370
NW_011876219.1	467003	468275	1273	534	12.0029	H3K4me3_1371
NW_011876220.1	79826	81065	1240	1000	144.177	H3K4me3_1372
NW_011876220.1	82575	83910	1336	1000	33.2676	H3K4me3_1373
NW_011876220.1	99907	101559	1653	1000	52.0541	H3K4me3_1374
NW_011876220.1	106945	107487	543	1000	15.1687	H3K4me3_1375
NW_011876220.1	120676	123004	2329	1000	123.538	H3K4me3_1376
NW_011876220.1	123334	124035	702	283	5.98156	H3K4me3_1377
NW_011876220.1	191916	193993	2078	283	9.21404	H3K4me3_1378
NW_011876220.1	203669	204923	1255	1000	111.065	H3K4me3_1379
NW_011876220.1	213442	213937	496	283	4.08592	H3K4me3_1380
NW_011876220.1	214452	216892	2441	1000	169.277	H3K4me3_1381
NW_011876220.1	297045	297668	624	283	8.09796	H3K4me3_1382
NW_011876220.1	485519	485915	397	577	11.1113	H3K4me3_1383
NW_011876220.1	547099	548387	1289	1000	237.928	H3K4me3_1384
NW_011876220.1	548955	550205	1251	1000	125.384	H3K4me3_1385
NW_011876221.1	197677	197984	308	1000	18.6378	H3K4me3_1386
NW_011876221.1	458069	459297	1229	1000	180.078	H3K4me3_1387
NW_011876221.1	461758	462755	998	1000	240.385	H3K4me3_1388
NW_011876221.1	463017	463784	768	1000	93.7374	H3K4me3_1389
NW_011876221.1	464583	465625	1043	1000	78.9277	H3K4me3_1390
NW_011876222.1	158190	158998	809	1000	103.704	H3K4me3_1391
NW_011876222.1	234803	236033	1231	1000	135.834	H3K4me3_1392
NW_011876222.1	236619	238076	1458	1000	104.806	H3K4me3_1393
NW_011876222.1	245328	245862	535	283	4.83877	H3K4me3_1394
NW_011876222.1	549806	550821	1016	1000	184.134	H3K4me3_1395
NW_011876222.1	553962	554937	976	1000	233.769	H3K4me3_1396
NW_011876222.1	556351	557008	658	1000	41.3383	H3K4me3_1397
NW_011876222.1	557743	558473	731	1000	52.2812	H3K4me3_1398
NW_011876223.1	152832	153333	502	283	7.38044	H3K4me3_1399
NW_011876223.1	167816	168543	728	1000	180.651	H3K4me3_1400
NW_011876223.1	216645	218220	1576	1000	136.476	H3K4me3_1401
NW_011876223.1	251620	253095	1476	1000	108.288	H3K4me3_1402
NW_011876223.1	254091	254956	866	1000	109.034	H3K4me3_1403
NW_011876223.1	255656	256164	509	1000	23.1114	H3K4me3_1404
NW_011876223.1	257964	260250	2287	1000	154.879	H3K4me3_1405
NW_011876223.1	265752	267123	1372	492	216.609	H3K4me3_1406
NW_011876223.1	272595	273883	1289	1000	203.73	H3K4me3_1407
NW_011876223.1	280715	281343	629	1000	101.678	H3K4me3_1408
NW_011876223.1	290474	291266	793	959	12.8929	H3K4me3_1409
NW_011876223.1	312974	313922	949	1000	114.425	H3K4me3_1410
NW_011876223.1	314147	315802	1656	1000	56.3808	H3K4me3_1411
NW_011876224.1	70291	70559	269	283	5.44474	H3K4me3_1412
NW_011876224.1	89124	90464	1341	1000	99.8344	H3K4me3_1413
NW_011876224.1	93837	95654	1818	1000	131.099	H3K4me3_1414
NW_011876224.1	96053	97552	1500	283	10.8899	H3K4me3_1415
NW_011876224.1	97834	99172	1339	1000	161.138	H3K4me3_1416
NW_011876224.1	105663	106768	1106	515	262.149	H3K4me3_1417
NW_011876224.1	297617	298625	1009	1000	37.8412	H3K4me3_1418
NW_011876224.1	305846	306801	956	1000	76.156	H3K4me3_1419
NW_011876224.1	321013	321638	626	1000	46.3277	H3K4me3_1420
NW_011876224.1	321938	323333	1396	1000	109.336	H3K4me3_1421
NW_011876224.1	336137	337146	1010	1000	68.5192	H3K4me3_1422
NW_011876224.1	337559	338448	890	1000	95.5125	H3K4me3_1423
NW_011876224.1	340591	341545	955	1000	154.137	H3K4me3_1424
NW_011876224.1	341695	342615	921	1000	117.277	H3K4me3_1425
NW_011876224.1	343777	345342	1566	1000	197.902	H3K4me3_1426
NW_011876225.1	86045	87066	1022	283	8.70635	H3K4me3_1427
NW_011876225.1	268779	269475	697	1000	14.2995	H3K4me3_1428
NW_011876225.1	308776	309751	976	1000	23.5306	H3K4me3_1429
NW_011876225.1	310978	311646	669	1000	82.7341	H3K4me3_1430
NW_011876225.1	311830	312737	908	1000	150.177	H3K4me3_1431
NW_011876225.1	322246	322888	643	1000	44.374	H3K4me3_1432
NW_011876225.1	323786	324449	664	1000	92.6629	H3K4me3_1433
NW_011876225.1	335484	336214	731	1000	61.8528	H3K4me3_1434
NW_011876225.1	595145	596521	1377	1000	157.942	H3K4me3_1435
NW_011876225.1	600110	601359	1250	1000	188.875	H3K4me3_1436
NW_011876225.1	602451	603524	1074	708	281.245	H3K4me3_1437
NW_011876225.1	603866	604942	1077	1000	195.571	H3K4me3_1438
NW_011876225.1	623219	624196	978	1000	89.79	H3K4me3_1439
NW_011876225.1	624583	625636	1054	1000	183.079	H3K4me3_1440
NW_011876227.1	302413	303479	1067	1000	33.6887	H3K4me3_1441
NW_011876227.1	303936	304368	433	884	13.3826	H3K4me3_1442
NW_011876227.1	389899	391506	1608	1000	32.3408	H3K4me3_1443
NW_011876227.1	428648	430689	2042	1000	174.026	H3K4me3_1444
NW_011876227.1	478613	480227	1615	1000	93.005	H3K4me3_1445
NW_011876227.1	505641	506054	414	283	5.57011	H3K4me3_1446
NW_011876227.1	508636	509285	650	1000	13.5438	H3K4me3_1447
NW_011876227.1	511999	513019	1021	1000	178.62	H3K4me3_1448
NW_011876227.1	513258	515541	2284	757	35.1542	H3K4me3_1449
NW_011876227.1	523442	524976	1535	1000	198.789	H3K4me3_1450
NW_011876227.1	525487	526718	1232	1000	65.9569	H3K4me3_1451
NW_011876227.1	527330	527708	379	1000	24.4923	H3K4me3_1452
NW_011876227.1	530082	530965	884	1000	13.6622	H3K4me3_1453
NW_011876228.1	59477	62752	3276	1000	126.933	H3K4me3_1454
NW_011876228.1	77358	77849	492	1000	43.1346	H3K4me3_1455
NW_011876228.1	78507	78863	357	283	4.72669	H3K4me3_1456
NW_011876228.1	185279	186631	1353	1000	185.873	H3K4me3_1457
NW_011876228.1	191936	193129	1194	1000	143.283	H3K4me3_1458
NW_011876228.1	193696	195152	1457	1000	204.855	H3K4me3_1459
NW_011876228.1	219110	220235	1126	1000	21.584	H3K4me3_1460
NW_011876228.1	220470	220874	405	283	8.67725	H3K4me3_1461
NW_011876228.1	242152	244367	2216	465	96.1672	H3K4me3_1462
NW_011876228.1	296055	296570	516	283	5.52408	H3K4me3_1463
NW_011876228.1	301422	303132	1711	1000	81.5918	H3K4me3_1464
NW_011876228.1	303957	305652	1696	1000	129.367	H3K4me3_1465
NW_011876228.1	502075	502672	598	1000	74.163	H3K4me3_1466
NW_011876229.1	27465	29189	1725	1000	116.214	H3K4me3_1467
NW_011876229.1	32135	33063	929	283	6.40804	H3K4me3_1468
NW_011876229.1	140597	142124	1528	1000	84.6054	H3K4me3_1469
NW_011876229.1	207493	208773	1281	1000	157.117	H3K4me3_1470
NW_011876229.1	316823	317743	921	1000	112.61	H3K4me3_1471
NW_011876229.1	326912	327797	886	1000	138.898	H3K4me3_1472
NW_011876229.1	341375	341769	395	1000	14.5376	H3K4me3_1473
NW_011876229.1	352195	353729	1535	1000	90.1136	H3K4me3_1474
NW_011876229.1	356461	357171	711	1000	135.05	H3K4me3_1475
NW_011876229.1	426373	427004	632	1000	13.5895	H3K4me3_1476
NW_011876229.1	468886	470101	1216	1000	46.0086	H3K4me3_1477
NW_011876229.1	474189	474977	789	1000	90.3811	H3K4me3_1478
NW_011876229.1	491809	492533	725	1000	81.6616	H3K4me3_1479
NW_011876229.1	530847	532065	1219	1000	175.713	H3K4me3_1480
NW_011876229.1	596835	598239	1405	1000	154.243	H3K4me3_1481
NW_011876229.1	637227	638502	1276	283	4.48555	H3K4me3_1482
NW_011876229.1	660735	663392	2658	1000	93.8709	H3K4me3_1483
NW_011876229.1	672706	673487	782	1000	81.5119	H3K4me3_1484
NW_011876229.1	673645	674642	998	1000	96.7358	H3K4me3_1485
NW_011876229.1	704475	706068	1594	1000	68.4756	H3K4me3_1486
NW_011876229.1	709776	711006	1231	1000	82.3091	H3K4me3_1487
NW_011876230.1	164818	167349	2532	1000	83.695	H3K4me3_1488
NW_011876230.1	281789	283111	1323	1000	117.422	H3K4me3_1489
NW_011876230.1	283583	286061	2479	1000	158.119	H3K4me3_1490
NW_011876230.1	286251	287109	859	1000	115.014	H3K4me3_1491
NW_011876230.1	306437	307688	1252	1000	105.954	H3K4me3_1492
NW_011876230.1	309020	311383	2364	1000	106.496	H3K4me3_1493
NW_011876230.1	337351	337835	485	283	6.60524	H3K4me3_1494
NW_011876230.1	337998	338303	306	1000	21.863	H3K4me3_1495
NW_011876230.1	573778	574770	993	1000	42.8421	H3K4me3_1496
NW_011876230.1	575022	576008	987	547	12.1129	H3K4me3_1497
NW_011876231.1	107013	107885	873	1000	190.07	H3K4me3_1498
NW_011876231.1	108279	109735	1457	1000	110.172	H3K4me3_1499
NW_011876231.1	171270	172618	1349	1000	115.722	H3K4me3_1500
NW_011876231.1	173910	174503	594	283	5.61414	H3K4me3_1501
NW_011876231.1	221539	223880	2342	1000	151.085	H3K4me3_1502
NW_011876231.1	228759	230282	1524	1000	165.843	H3K4me3_1503
NW_011876231.1	466556	467454	899	1000	119.359	H3K4me3_1504
NW_011876231.1	475658	477624	1967	1000	84.5919	H3K4me3_1505
NW_011876231.1	479657	480955	1299	1000	187.403	H3K4me3_1506
NW_011876231.1	481193	482399	1207	1000	143.022	H3K4me3_1507
NW_011876231.1	486086	487354	1269	1000	218.098	H3K4me3_1508
NW_011876232.1	257805	258500	696	283	5.26629	H3K4me3_1509
NW_011876232.1	313867	314712	846	1000	95.1859	H3K4me3_1510
NW_011876232.1	314952	318260	3309	1000	143.048	H3K4me3_1511
NW_011876232.1	319708	320487	780	1000	31.2523	H3K4me3_1512
NW_011876232.1	321000	322184	1185	1000	207.709	H3K4me3_1513
NW_011876232.1	438359	439488	1130	1000	65.1184	H3K4me3_1514
NW_011876232.1	443974	444696	723	1000	96.5325	H3K4me3_1515
NW_011876232.1	447874	448728	855	1000	174.569	H3K4me3_1516
NW_011876232.1	448926	450011	1086	1000	141.834	H3K4me3_1517
NW_011876232.1	452932	454132	1201	1000	188.72	H3K4me3_1518
NW_011876232.1	474144	475298	1155	1000	127.966	H3K4me3_1519
NW_011876232.1	610141	612020	1880	889	136.271	H3K4me3_1520
NW_011876232.1	612359	614194	1836	1000	137.493	H3K4me3_1521
NW_011876232.1	614577	615662	1086	1000	94.1192	H3K4me3_1522
NW_011876232.1	616617	617809	1193	1000	115.689	H3K4me3_1523
NW_011876232.1	620834	622445	1612	1000	199.616	H3K4me3_1524
NW_011876232.1	622965	624063	1099	1000	88.096	H3K4me3_1525
NW_011876232.1	624797	625645	849	1000	93.6735	H3K4me3_1526
NW_011876232.1	626123	626889	767	1000	80.7231	H3K4me3_1527
NW_011876232.1	629596	630454	859	1000	137.131	H3K4me3_1528
NW_011876232.1	631992	633085	1094	1000	126.613	H3K4me3_1529
NW_011876232.1	633965	634883	919	1000	163.704	H3K4me3_1530
NW_011876233.1	4105	4613	509	1000	109.389	H3K4me3_1531
NW_011876233.1	13152	14532	1381	1000	129.831	H3K4me3_1532
NW_011876233.1	15936	16901	966	1000	117.824	H3K4me3_1533
NW_011876233.1	18628	19580	953	1000	104.31	H3K4me3_1534
NW_011876233.1	20719	22147	1429	1000	150.196	H3K4me3_1535
NW_011876233.1	25585	26397	813	1000	120.647	H3K4me3_1536
NW_011876233.1	26824	28738	1915	1000	109.034	H3K4me3_1537
NW_011876233.1	29853	30793	941	1000	93.4357	H3K4me3_1538
NW_011876233.1	31385	32566	1182	1000	255.56	H3K4me3_1539
NW_011876234.1	85836	86820	985	1000	94.5438	H3K4me3_1540
NW_011876234.1	90739	91735	997	1000	138.675	H3K4me3_1541
NW_011876234.1	109683	110353	671	1000	21.3507	H3K4me3_1542
NW_011876234.1	147685	149950	2266	627	21.1635	H3K4me3_1543
NW_011876234.1	176756	179338	2583	1000	159.242	H3K4me3_1544
NW_011876234.1	181694	182605	912	1000	123.102	H3K4me3_1545
NW_011876234.1	236907	238377	1471	1000	152.408	H3K4me3_1546
NW_011876234.1	241712	242750	1039	1000	60.7095	H3K4me3_1547
NW_011876234.1	247084	248456	1373	1000	195.877	H3K4me3_1548
NW_011876234.1	253765	255066	1302	1000	105.588	H3K4me3_1549
NW_011876234.1	265219	267359	2141	1000	57.5988	H3K4me3_1550
NW_011876234.1	312953	314952	2000	1000	147.551	H3K4me3_1551
NW_011876234.1	315947	317091	1145	1000	135.878	H3K4me3_1552
NW_011876234.1	318574	319634	1061	1000	182.479	H3K4me3_1553
NW_011876234.1	326362	328699	2338	1000	56.3808	H3K4me3_1554
NW_011876234.1	331205	332037	833	1000	152.711	H3K4me3_1555
NW_011876234.1	335461	336024	564	1000	16.3077	H3K4me3_1556
NW_011876234.1	336180	336898	719	504	9.2175	H3K4me3_1557
NW_011876234.1	434061	434429	369	283	6.86767	H3K4me3_1558
NW_011876234.1	439765	440463	699	1000	87.9256	H3K4me3_1559
NW_011876234.1	440832	441779	948	1000	125.955	H3K4me3_1560
NW_011876234.1	454079	455940	1862	1000	62.9042	H3K4me3_1561
NW_011876234.1	494341	495331	991	1000	160.068	H3K4me3_1562
NW_011876234.1	532338	533621	1284	1000	165.574	H3K4me3_1563
NW_011876234.1	534007	535090	1084	1000	169.288	H3K4me3_1564
NW_011876234.1	536205	537355	1151	1000	96.7902	H3K4me3_1565
NW_011876234.1	538258	540536	2279	1000	90.9533	H3K4me3_1566
NW_011876234.1	543607	544486	880	1000	100.428	H3K4me3_1567
NW_011876234.1	545621	547285	1665	1000	188.44	H3K4me3_1568
NW_011876234.1	553140	554285	1146	1000	123.149	H3K4me3_1569
NW_011876234.1	554900	555699	800	1000	61.0161	H3K4me3_1570
NW_011876234.1	612802	613411	610	283	7.09779	H3K4me3_1571
NW_011876234.1	613567	615004	1438	1000	116.491	H3K4me3_1572
NW_011876234.1	616086	616659	574	1000	38.7999	H3K4me3_1573
NW_011876234.1	619575	621021	1447	1000	173.181	H3K4me3_1574
NW_011876234.1	630444	632053	1610	1000	120.733	H3K4me3_1575
NW_011876234.1	648121	649839	1719	1000	19.4413	H3K4me3_1576
NW_011876234.1	711969	712655	687	283	5.14941	H3K4me3_1577
NW_011876234.1	723107	724291	1185	1000	114.241	H3K4me3_1578
NW_011876234.1	731133	733790	2658	1000	138.719	H3K4me3_1579
NW_011876235.1	479611	480853	1243	1000	155.656	H3K4me3_1580
NW_011876235.1	483343	484034	692	1000	140.452	H3K4me3_1581
NW_011876235.1	484142	485376	1235	1000	45.9363	H3K4me3_1582
NW_011876236.1	293280	293969	690	558	12.0029	H3K4me3_1583
NW_011876236.1	294563	295224	662	283	8.74288	H3K4me3_1584
NW_011876236.1	302550	302984	435	1000	56.1931	H3K4me3_1585
NW_011876236.1	307861	309671	1811	1000	142.927	H3K4me3_1586
NW_011876236.1	310399	311155	757	1000	51.0886	H3K4me3_1587
NW_011876236.1	311298	315365	4068	1000	162.186	H3K4me3_1588
NW_011876236.1	333785	334872	1088	1000	108.031	H3K4me3_1589
NW_011876236.1	353840	354241	402	283	8.44714	H3K4me3_1590
NW_011876236.1	365720	366413	694	1000	16.9273	H3K4me3_1591
NW_011876236.1	408488	409363	876	283	10.0007	H3K4me3_1592
NW_011876236.1	413070	414878	1809	1000	196.981	H3K4me3_1593
NW_011876236.1	437907	439982	2076	1000	69.6182	H3K4me3_1594
NW_011876236.1	443648	444083	436	682	10.5157	H3K4me3_1595
NW_011876236.1	474834	475369	536	283	4.02702	H3K4me3_1596
NW_011876236.1	478280	479015	736	1000	29.9965	H3K4me3_1597
NW_011876237.1	134850	135881	1032	1000	130.152	H3K4me3_1598
NW_011876237.1	191659	192743	1085	1000	39.3517	H3K4me3_1599
NW_011876237.1	201712	202186	475	1000	21.0382	H3K4me3_1600
NW_011876237.1	206516	207044	529	1000	114.237	H3K4me3_1601
NW_011876237.1	210585	212440	1856	1000	131.069	H3K4me3_1602
NW_011876237.1	213797	214240	444	283	5.85335	H3K4me3_1603
NW_011876237.1	214569	214978	410	1000	26.4723	H3K4me3_1604
NW_011876237.1	217453	219383	1931	1000	53.5312	H3K4me3_1605
NW_011876237.1	238417	239730	1314	1000	103.898	H3K4me3_1606
NW_011876237.1	453319	453685	367	581	10.2513	H3K4me3_1607
NW_011876237.1	484006	484899	894	1000	96.6918	H3K4me3_1608
NW_011876237.1	486138	487304	1167	1000	154.031	H3K4me3_1609
NW_011876237.1	487532	488764	1233	1000	53.0706	H3K4me3_1610
NW_011876237.1	528704	529817	1114	1000	105.44	H3K4me3_1611
NW_011876237.1	583827	584154	328	283	6.9063	H3K4me3_1612
NW_011876237.1	584676	584933	258	283	7.98043	H3K4me3_1613
NW_011876237.1	634836	635630	795	1000	15.1622	H3K4me3_1614
NW_011876238.1	76997	77340	344	283	4.84678	H3K4me3_1615
NW_011876238.1	619829	621071	1243	1000	125.259	H3K4me3_1616
NW_011876238.1	621338	623112	1775	1000	57.9152	H3K4me3_1617
NW_011876238.1	711913	712561	649	1000	24.5208	H3K4me3_1618
NW_011876239.1	32971	33857	887	516	10.0007	H3K4me3_1619
NW_011876239.1	116961	120252	3292	1000	70.7145	H3K4me3_1620
NW_011876239.1	133617	134529	913	1000	101.561	H3K4me3_1621
NW_011876239.1	170633	171441	809	1000	45.4234	H3K4me3_1622
NW_011876239.1	175604	176627	1024	1000	119.392	H3K4me3_1623
NW_011876239.1	199345	200670	1326	1000	70.5042	H3K4me3_1624
NW_011876239.1	343997	346953	2957	1000	47.9799	H3K4me3_1625
NW_011876239.1	350469	351607	1139	1000	125.264	H3K4me3_1626
NW_011876239.1	367842	369402	1561	1000	110.429	H3K4me3_1627
NW_011876239.1	421518	421801	284	283	5.42882	H3K4me3_1628
NW_011876239.1	438218	440684	2467	1000	138.898	H3K4me3_1629
NW_011876239.1	446539	447830	1292	1000	40.1169	H3K4me3_1630
NW_011876239.1	449390	451556	2167	1000	210.414	H3K4me3_1631
NW_011876239.1	460157	461302	1146	1000	131.069	H3K4me3_1632
NW_011876239.1	463202	465459	2258	1000	104.527	H3K4me3_1633
NW_011876239.1	493618	493944	327	1000	14.1209	H3K4me3_1634
NW_011876239.1	678340	679183	844	1000	118.073	H3K4me3_1635
NW_011876239.1	690290	691637	1348	1000	210.446	H3K4me3_1636
NW_011876239.1	694358	695671	1314	1000	47.6206	H3K4me3_1637
NW_011876240.1	124	854	731	1000	45.1584	H3K4me3_1638
NW_011876240.1	217789	218948	1160	1000	133.833	H3K4me3_1639
NW_011876240.1	219324	220003	680	1000	149.659	H3K4me3_1640
NW_011876240.1	220153	220991	839	1000	33.4044	H3K4me3_1641
NW_011876240.1	234280	235487	1208	1000	160.775	H3K4me3_1642
NW_011876240.1	517819	518969	1151	857	238.868	H3K4me3_1643
NW_011876240.1	520568	521630	1063	1000	144.437	H3K4me3_1644
NW_011876240.1	521846	522994	1149	1000	115.662	H3K4me3_1645
NW_011876240.1	543458	544443	986	1000	203.062	H3K4me3_1646
NW_011876240.1	554102	554598	497	283	4.83877	H3K4me3_1647
NW_011876240.1	594209	594663	455	283	7.24638	H3K4me3_1648
NW_011876240.1	623457	625189	1733	1000	109.336	H3K4me3_1649
NW_011876240.1	627416	629634	2219	503	101.184	H3K4me3_1650
NW_011876241.1	7426	8922	1497	1000	65.3528	H3K4me3_1651
NW_011876241.1	39656	41922	2267	1000	112.964	H3K4me3_1652
NW_011876241.1	42530	43661	1132	1000	190.35	H3K4me3_1653
NW_011876241.1	52476	53555	1080	1000	88.1303	H3K4me3_1654
NW_011876241.1	86996	87735	740	1000	24.3448	H3K4me3_1655
NW_011876241.1	94556	95689	1134	1000	89.3202	H3K4me3_1656
NW_011876241.1	178896	179608	713	1000	92.7229	H3K4me3_1657
NW_011876241.1	182803	184733	1931	1000	120.951	H3K4me3_1658
NW_011876241.1	185262	186590	1329	1000	164.807	H3K4me3_1659
NW_011876241.1	481263	482252	990	1000	193.053	H3K4me3_1660
NW_011876241.1	492926	494086	1161	1000	68.3665	H3K4me3_1661
NW_011876241.1	511223	512455	1233	1000	85.7239	H3K4me3_1662
NW_011876242.1	31645	32836	1192	1000	216.735	H3K4me3_1663
NW_011876242.1	216413	218296	1884	1000	20.9051	H3K4me3_1664
NW_011876242.1	219014	219794	781	1000	65.9538	H3K4me3_1665
NW_011876242.1	236596	237005	410	651	10.0802	H3K4me3_1666
NW_011876242.1	287570	287978	409	1000	18.6378	H3K4me3_1667
NW_011876242.1	333485	335332	1848	1000	108.031	H3K4me3_1668
NW_011876242.1	350957	354114	3158	1000	145.276	H3K4me3_1669
NW_011876242.1	355907	356803	897	1000	191.576	H3K4me3_1670
NW_011876242.1	357072	357959	888	1000	87.0554	H3K4me3_1671
NW_011876242.1	617384	618433	1050	1000	17.4005	H3K4me3_1672
NW_011876243.1	341997	343885	1889	1000	118.371	H3K4me3_1673
NW_011876243.1	347173	347796	624	283	4.94366	H3K4me3_1674
NW_011876243.1	348035	349223	1189	1000	102.016	H3K4me3_1675
NW_011876243.1	349464	350545	1082	1000	156.394	H3K4me3_1676
NW_011876243.1	350762	351932	1171	1000	129.321	H3K4me3_1677
NW_011876243.1	537439	539447	2009	850	73.4895	H3K4me3_1678
NW_011876243.1	540200	541207	1008	1000	254.8	H3K4me3_1679
NW_011876243.1	579216	580885	1670	1000	99.6369	H3K4me3_1680
NW_011876243.1	581832	583134	1303	1000	153.691	H3K4me3_1681
NW_011876243.1	596127	597171	1045	1000	213.763	H3K4me3_1682
NW_011876243.1	598616	599590	975	1000	117.63	H3K4me3_1683
NW_011876244.1	221051	221917	867	1000	41.0365	H3K4me3_1684
NW_011876244.1	442549	444139	1591	1000	161.356	H3K4me3_1685
NW_011876244.1	459608	460638	1031	1000	125.987	H3K4me3_1686
NW_011876244.1	460898	461277	380	531	10.8899	H3K4me3_1687
NW_011876244.1	514226	514514	289	463	9.0403	H3K4me3_1688
NW_011876244.1	599452	600602	1151	1000	183.841	H3K4me3_1689
NW_011876244.1	605133	606277	1145	1000	60.7095	H3K4me3_1690
NW_011876245.1	104707	105486	780	1000	147.822	H3K4me3_1691
NW_011876245.1	105801	106434	634	1000	45.089	H3K4me3_1692
NW_011876245.1	106890	108688	1799	1000	87.6243	H3K4me3_1693
NW_011876245.1	109108	109955	848	1000	181.09	H3K4me3_1694
NW_011876245.1	110252	111476	1225	1000	238.752	H3K4me3_1695
NW_011876245.1	115116	116306	1191	283	5.85335	H3K4me3_1696
NW_011876245.1	116975	118519	1545	1000	140.278	H3K4me3_1697
NW_011876245.1	140381	141760	1380	1000	146.879	H3K4me3_1698
NW_011876245.1	176850	178246	1397	1000	61.3847	H3K4me3_1699
NW_011876245.1	178495	179325	831	283	5.77215	H3K4me3_1700
NW_011876245.1	255513	255887	375	283	3.6454	H3K4me3_1701
NW_011876245.1	256133	257100	968	1000	28.6849	H3K4me3_1702
NW_011876245.1	257346	257694	349	1000	21.2667	H3K4me3_1703
NW_011876245.1	499760	500856	1097	1000	14.6592	H3K4me3_1704
NW_011876245.1	501103	502305	1203	1000	58.9156	H3K4me3_1705
NW_011876245.1	507892	508333	442	283	4.75456	H3K4me3_1706
NW_011876245.1	508787	510010	1224	992	15.315	H3K4me3_1707
NW_011876245.1	510765	511262	498	1000	15.2942	H3K4me3_1708
NW_011876245.1	539301	540622	1322	1000	16.752	H3K4me3_1709
NW_011876245.1	709503	710175	673	283	3.88655	H3K4me3_1710
NW_011876245.1	711991	712947	957	1000	65.9778	H3K4me3_1711
NW_011876246.1	331971	333191	1221	1000	51.0886	H3K4me3_1712
NW_011876246.1	451317	453673	2357	1000	173.207	H3K4me3_1713
NW_011876246.1	622504	623411	908	1000	80.0954	H3K4me3_1714
NW_011876246.1	670309	670998	690	1000	89.79	H3K4me3_1715
NW_011876246.1	672251	673225	975	1000	152.479	H3K4me3_1716
NW_011876247.1	211963	212470	508	615	11.6795	H3K4me3_1717
NW_011876247.1	257264	258434	1171	1000	182.333	H3K4me3_1718
NW_011876247.1	260114	261206	1093	1000	174.771	H3K4me3_1719
NW_011876247.1	261519	263559	2041	1000	104.31	H3K4me3_1720
NW_011876247.1	328936	329690	755	283	6.38497	H3K4me3_1721
NW_011876248.1	20054	20528	475	283	4.70182	H3K4me3_1722
NW_011876248.1	106779	107971	1193	1000	85.4436	H3K4me3_1723
NW_011876248.1	226987	228150	1164	1000	108.031	H3K4me3_1724
NW_011876248.1	228454	229297	844	1000	78.6829	H3K4me3_1725
NW_011876248.1	231623	232536	914	1000	77.4116	H3K4me3_1726
NW_011876248.1	233023	233269	247	1000	15.8608	H3K4me3_1727
NW_011876248.1	279693	280396	704	1000	119.431	H3K4me3_1728
NW_011876249.1	39218	40967	1750	1000	64.3259	H3K4me3_1729
NW_011876249.1	49464	49983	520	1000	74.9053	H3K4me3_1730
NW_011876249.1	54227	55276	1050	1000	62.2555	H3K4me3_1731
NW_011876249.1	58932	59949	1018	1000	162.547	H3K4me3_1732
NW_011876249.1	478043	479680	1638	1000	153.607	H3K4me3_1733
NW_011876249.1	502851	503789	939	1000	113.696	H3K4me3_1734
NW_011876249.1	506279	507683	1405	1000	170.388	H3K4me3_1735
NW_011876249.1	615654	616640	987	1000	79.937	H3K4me3_1736
NW_011876249.1	619114	620408	1295	1000	201.644	H3K4me3_1737
NW_011876249.1	637477	638962	1486	1000	102.601	H3K4me3_1738
NW_011876249.1	640814	642553	1740	1000	118.073	H3K4me3_1739
NW_011876250.1	536743	537124	382	283	7.99138	H3K4me3_1740
NW_011876250.1	552255	553390	1136	579	253.402	H3K4me3_1741
NW_011876250.1	559755	560648	894	1000	76.0187	H3K4me3_1742
NW_011876250.1	560855	561732	878	1000	148.863	H3K4me3_1743
NW_011876250.1	565791	566428	638	1000	33.833	H3K4me3_1744
NW_011876250.1	566606	567984	1379	1000	219.383	H3K4me3_1745
NW_011876250.1	571327	572557	1231	1000	196.464	H3K4me3_1746
NW_011876250.1	572848	573853	1006	1000	185.871	H3K4me3_1747
NW_011876250.1	574539	575296	758	1000	38.089	H3K4me3_1748
NW_011876251.1	95868	96866	999	1000	185.933	H3K4me3_1749
NW_011876251.1	97209	98290	1082	1000	117.422	H3K4me3_1750
NW_011876251.1	98975	100004	1030	1000	153.457	H3K4me3_1751
NW_011876251.1	100227	101205	979	1000	65.6572	H3K4me3_1752
NW_011876251.1	430994	432320	1327	1000	148.216	H3K4me3_1753
NW_011876251.1	432475	433504	1030	1000	146.279	H3K4me3_1754
NW_011876251.1	477752	478906	1155	1000	145.526	H3K4me3_1755
NW_011876251.1	479800	480713	914	1000	79.0808	H3K4me3_1756
NW_011876251.1	481378	482495	1118	1000	181.252	H3K4me3_1757
NW_011876251.1	488509	489909	1401	283	5.94584	H3K4me3_1758
NW_011876251.1	493618	494792	1175	1000	111.695	H3K4me3_1759
NW_011876251.1	495149	496035	887	1000	134.121	H3K4me3_1760
NW_011876251.1	497427	498361	935	1000	226.095	H3K4me3_1761
NW_011876251.1	521346	521736	391	283	3.75708	H3K4me3_1762
NW_011876252.1	23364	25586	2223	875	71.8745	H3K4me3_1763
NW_011876252.1	203211	203778	568	1000	28.5884	H3K4me3_1764
NW_011876252.1	272776	273994	1219	483	291.758	H3K4me3_1765
NW_011876252.1	364256	364802	547	283	4.70182	H3K4me3_1766
NW_011876252.1	367802	368090	289	283	8.71601	H3K4me3_1767
NW_011876252.1	370826	371113	288	467	10.1126	H3K4me3_1768
NW_011876252.1	483257	483919	663	1000	27.9692	H3K4me3_1769
NW_011876252.1	485273	485558	286	283	9.643	H3K4me3_1770
NW_011876252.1	622135	622590	456	1000	41.9036	H3K4me3_1771
NW_011876252.1	622954	623481	528	1000	51.6646	H3K4me3_1772
NW_011876253.1	112539	113191	653	1000	184.113	H3K4me3_1773
NW_011876253.1	216065	217287	1223	1000	121.236	H3K4me3_1774
NW_011876253.1	217575	218599	1025	1000	26.0681	H3K4me3_1775
NW_011876253.1	221659	222654	996	1000	157.289	H3K4me3_1776
NW_011876253.1	224471	226330	1860	1000	200.786	H3K4me3_1777
NW_011876253.1	230992	231365	374	283	6.79387	H3K4me3_1778
NW_011876253.1	231556	233039	1484	1000	84.1094	H3K4me3_1779
NW_011876253.1	233983	235191	1209	722	207.016	H3K4me3_1780
NW_011876253.1	238356	239265	910	1000	58.0496	H3K4me3_1781
NW_011876253.1	239422	240390	969	1000	118.384	H3K4me3_1782
NW_011876253.1	241375	243933	2559	1000	96.7705	H3K4me3_1783
NW_011876253.1	246566	247672	1107	1000	162.116	H3K4me3_1784
NW_011876253.1	247875	249245	1371	1000	157.071	H3K4me3_1785
NW_011876253.1	253023	255509	2487	1000	193.007	H3K4me3_1786
NW_011876253.1	271654	272816	1163	1000	247.489	H3K4me3_1787
NW_011876253.1	273489	276716	3228	1000	164.166	H3K4me3_1788
NW_011876253.1	277158	277534	377	511	9.51249	H3K4me3_1789
NW_011876253.1	279807	280463	657	283	5.34426	H3K4me3_1790
NW_011876253.1	285431	286649	1219	1000	190.005	H3K4me3_1791
NW_011876253.1	291676	293634	1959	1000	21.1112	H3K4me3_1792
NW_011876253.1	293970	294556	587	283	6.4496	H3K4me3_1793
NW_011876253.1	294739	295921	1183	1000	36.0661	H3K4me3_1794
NW_011876253.1	336705	337719	1015	1000	105.647	H3K4me3_1795
NW_011876253.1	351506	352456	951	1000	109.167	H3K4me3_1796
NW_011876253.1	363260	364013	754	283	7.07848	H3K4me3_1797
NW_011876253.1	368752	369120	369	1000	46.0465	H3K4me3_1798
NW_011876253.1	369531	370377	847	1000	73.9712	H3K4me3_1799
NW_011876253.1	385113	386255	1143	1000	137.153	H3K4me3_1800
NW_011876253.1	391142	391801	660	283	8.13604	H3K4me3_1801
NW_011876253.1	472357	472681	325	594	9.529	H3K4me3_1802
NW_011876253.1	527452	528505	1054	1000	31.8989	H3K4me3_1803
NW_011876253.1	529852	530819	968	1000	179.638	H3K4me3_1804
NW_011876253.1	593538	594558	1021	1000	92.772	H3K4me3_1805
NW_011876253.1	598809	600180	1372	1000	76.4986	H3K4me3_1806
NW_011876253.1	600496	601872	1377	1000	204.685	H3K4me3_1807
NW_011876253.1	605209	606226	1018	1000	131.335	H3K4me3_1808
NW_011876254.1	236589	237447	859	1000	183	H3K4me3_1809
NW_011876254.1	238168	238991	824	1000	102.848	H3K4me3_1810
NW_011876254.1	239450	240473	1024	1000	182.575	H3K4me3_1811
NW_011876254.1	306497	307890	1394	1000	96.0349	H3K4me3_1812
NW_011876254.1	355531	357069	1539	1000	35.4736	H3K4me3_1813
NW_011876254.1	359324	360345	1022	1000	194.997	H3K4me3_1814
NW_011876254.1	362172	363206	1035	1000	77.6286	H3K4me3_1815
NW_011876254.1	436901	439456	2556	1000	196.064	H3K4me3_1816
NW_011876254.1	455658	456815	1158	1000	153.901	H3K4me3_1817
NW_011876254.1	458139	459338	1200	1000	51.2296	H3K4me3_1818
NW_011876254.1	466755	468284	1530	1000	113.821	H3K4me3_1819
NW_011876254.1	502662	502954	293	283	8.50386	H3K4me3_1820
NW_011876254.1	509165	510326	1162	1000	170.763	H3K4me3_1821
NW_011876254.1	511797	513008	1212	1000	156.159	H3K4me3_1822
NW_011876254.1	516371	517550	1180	1000	135.542	H3K4me3_1823
NW_011876254.1	519433	520765	1333	283	7.18288	H3K4me3_1824
NW_011876254.1	523534	524519	986	1000	82.3844	H3K4me3_1825
NW_011876254.1	531689	532863	1175	1000	131.099	H3K4me3_1826
NW_011876254.1	536313	537625	1313	283	6.03792	H3K4me3_1827
NW_011876254.1	553906	556140	2235	1000	82.3091	H3K4me3_1828
NW_011876254.1	559843	561043	1201	1000	143.048	H3K4me3_1829
NW_011876254.1	566954	569414	2461	1000	158.667	H3K4me3_1830
NW_011876254.1	572099	574515	2417	1000	121.078	H3K4me3_1831
NW_011876254.1	597395	599392	1998	283	8.13629	H3K4me3_1832
NW_011876255.1	44190	44740	551	480	9.96978	H3K4me3_1833
NW_011876255.1	136931	137462	532	283	8.41215	H3K4me3_1834
NW_011876255.1	241982	242212	231	283	5.46828	H3K4me3_1835
NW_011876255.1	242413	243075	663	283	7.28745	H3K4me3_1836
NW_011876255.1	243518	244425	908	1000	18.0784	H3K4me3_1837
NW_011876255.1	308060	308835	776	1000	73.6595	H3K4me3_1838
NW_011876255.1	324343	324646	304	283	8.41215	H3K4me3_1839
NW_011876255.1	360252	361599	1348	1000	116.214	H3K4me3_1840
NW_011876255.1	361809	362991	1183	1000	176.999	H3K4me3_1841
NW_011876255.1	371819	372696	878	1000	30.1629	H3K4me3_1842
NW_011876255.1	372825	373872	1048	1000	135.027	H3K4me3_1843
NW_011876255.1	374566	375822	1257	1000	167.499	H3K4me3_1844
NW_011876255.1	466411	467610	1200	1000	234.191	H3K4me3_1845
NW_011876255.1	467945	469291	1347	1000	147.44	H3K4me3_1846
NW_011876255.1	496455	496999	545	1000	47.7174	H3K4me3_1847
NW_011876256.1	43428	43899	472	1000	35.1427	H3K4me3_1848
NW_011876256.1	49218	50420	1203	1000	69.604	H3K4me3_1849
NW_011876256.1	50769	51648	880	1000	65.3677	H3K4me3_1850
NW_011876256.1	64900	65791	892	1000	103.457	H3K4me3_1851
NW_011876256.1	74733	76358	1626	1000	97.4498	H3K4me3_1852
NW_011876256.1	82316	84466	2151	1000	155.376	H3K4me3_1853
NW_011876256.1	382538	383674	1137	1000	104.797	H3K4me3_1854
NW_011876256.1	385547	387353	1807	1000	160.529	H3K4me3_1855
NW_011876256.1	389241	391228	1988	535	251.195	H3K4me3_1856
NW_011876256.1	394510	395393	884	1000	119.431	H3K4me3_1857
NW_011876256.1	399848	400989	1142	1000	144.869	H3K4me3_1858
NW_011876256.1	401213	402242	1030	1000	136.174	H3K4me3_1859
NW_011876256.1	408137	409106	970	1000	22.9508	H3K4me3_1860
NW_011876256.1	425341	425972	632	1000	24.2211	H3K4me3_1861
NW_011876256.1	426319	427291	973	1000	88.3883	H3K4me3_1862
NW_011876256.1	430721	431729	1009	1000	164.871	H3K4me3_1863
NW_011876256.1	443969	444699	731	1000	25.5793	H3K4me3_1864
NW_011876256.1	493478	494183	706	1000	69.1871	H3K4me3_1865
NW_011876256.1	494379	494779	401	1000	22.068	H3K4me3_1866
NW_011876256.1	497684	497991	308	863	12.7692	H3K4me3_1867
NW_011876256.1	526839	527473	635	1000	151.249	H3K4me3_1868
NW_011876256.1	527658	529092	1435	1000	145.094	H3K4me3_1869
NW_011876256.1	529538	530173	636	1000	124.057	H3K4me3_1870
NW_011876257.1	246824	247100	277	1000	17.6571	H3K4me3_1871
NW_011876257.1	247576	248547	972	1000	41.4431	H3K4me3_1872
NW_011876257.1	249289	250328	1040	1000	79.7086	H3K4me3_1873
NW_011876257.1	255554	257438	1885	1000	77.5671	H3K4me3_1874
NW_011876257.1	363787	365567	1781	1000	133.299	H3K4me3_1875
NW_011876257.1	435108	436680	1573	1000	172.61	H3K4me3_1876
NW_011876257.1	437053	438122	1070	1000	104.166	H3K4me3_1877
NW_011876257.1	443626	444447	822	1000	151.249	H3K4me3_1878
NW_011876257.1	461449	462322	874	504	9.78053	H3K4me3_1879
NW_011876257.1	463763	465654	1892	1000	19.6848	H3K4me3_1880
NW_011876257.1	505829	506099	271	283	4.70182	H3K4me3_1881
NW_011876257.1	524034	524942	909	1000	24.804	H3K4me3_1882
NW_011876257.1	557768	558191	424	1000	59.85	H3K4me3_1883
NW_011876257.1	640939	641233	295	283	8.44714	H3K4me3_1884
NW_011876257.1	657242	658559	1318	1000	77.4891	H3K4me3_1885
NW_011876257.1	659129	661063	1935	1000	122.576	H3K4me3_1886
NW_011876257.1	675455	675806	352	283	7.53305	H3K4me3_1887
NW_011876257.1	692244	692550	307	1000	14.8223	H3K4me3_1888
NW_011876258.1	139090	140035	946	1000	221.006	H3K4me3_1889
NW_011876258.1	161692	162936	1245	1000	213.518	H3K4me3_1890
NW_011876258.1	163224	164766	1543	516	270.977	H3K4me3_1891
NW_011876258.1	165066	166026	961	1000	132.388	H3K4me3_1892
NW_011876258.1	178275	179313	1039	1000	148.409	H3K4me3_1893
NW_011876258.1	223609	224764	1156	1000	159.558	H3K4me3_1894
NW_011876258.1	232700	233560	861	1000	60.4426	H3K4me3_1895
NW_011876258.1	235730	236354	625	1000	43.9166	H3K4me3_1896
NW_011876258.1	242897	244004	1108	1000	93.0771	H3K4me3_1897
NW_011876258.1	263726	265162	1437	1000	208.876	H3K4me3_1898
NW_011876258.1	277779	278600	822	1000	49.0522	H3K4me3_1899
NW_011876258.1	281336	282246	911	1000	94.1494	H3K4me3_1900
NW_011876258.1	282402	282860	459	283	5.34426	H3K4me3_1901
NW_011876259.1	131652	132503	852	1000	181.044	H3K4me3_1902
NW_011876259.1	132720	133575	856	1000	163.448	H3K4me3_1903
NW_011876259.1	155325	156033	709	617	11.6241	H3K4me3_1904
NW_011876259.1	274114	274553	440	1000	15.1537	H3K4me3_1905
NW_011876259.1	274801	276295	1495	1000	32.862	H3K4me3_1906
NW_011876259.1	276462	277004	543	283	5.26629	H3K4me3_1907
NW_011876259.1	319833	320259	427	1000	60.3426	H3K4me3_1908
NW_011876259.1	322006	322828	823	1000	131.009	H3K4me3_1909
NW_011876259.1	338719	339995	1277	1000	202.113	H3K4me3_1910
NW_011876259.1	376269	377361	1093	1000	145.429	H3K4me3_1911
NW_011876259.1	397286	397603	318	553	10.5157	H3K4me3_1912
NW_011876259.1	397809	398212	404	1000	41.9036	H3K4me3_1913
NW_011876259.1	404985	405897	913	1000	23.2695	H3K4me3_1914
NW_011876259.1	407191	408072	882	1000	13.6622	H3K4me3_1915
NW_011876259.1	415385	416496	1112	1000	135.364	H3K4me3_1916
NW_011876259.1	420735	421891	1157	1000	181.538	H3K4me3_1917
NW_011876259.1	422134	422960	827	1000	93.8709	H3K4me3_1918
NW_011876259.1	425006	427282	2277	1000	144.177	H3K4me3_1919
NW_011876259.1	440740	441655	916	1000	14.8223	H3K4me3_1920
NW_011876259.1	443973	445519	1547	1000	115.703	H3K4me3_1921
NW_011876259.1	445799	446750	952	1000	111.695	H3K4me3_1922
NW_011876259.1	461058	462155	1098	1000	41.9215	H3K4me3_1923
NW_011876259.1	474924	475487	564	1000	19.6141	H3K4me3_1924
NW_011876259.1	561747	562568	822	1000	67.8208	H3K4me3_1925
NW_011876259.1	570880	571663	784	1000	71.1062	H3K4me3_1926
NW_011876259.1	724977	725912	936	1000	128.419	H3K4me3_1927
NW_011876259.1	730144	731383	1240	1000	124.408	H3K4me3_1928
NW_011876259.1	733131	734184	1054	1000	97.9628	H3K4me3_1929
NW_011876259.1	736679	737943	1265	1000	178.62	H3K4me3_1930
NW_011876260.1	18593	19569	977	1000	132.02	H3K4me3_1931
NW_011876260.1	20268	21812	1545	1000	126.326	H3K4me3_1932
NW_011876260.1	154661	159020	4360	283	6.96909	H3K4me3_1933
NW_011876260.1	278606	278898	293	283	5.83711	H3K4me3_1934
NW_011876260.1	279260	279707	448	283	4.24476	H3K4me3_1935
NW_011876260.1	289119	290125	1007	1000	151.119	H3K4me3_1936
NW_011876260.1	291464	292752	1289	1000	188.093	H3K4me3_1937
NW_011876260.1	348649	349090	442	1000	21.4139	H3K4me3_1938
NW_011876260.1	364174	365200	1027	1000	213.465	H3K4me3_1939
NW_011876261.1	25151	25718	568	1000	15.3806	H3K4me3_1940
NW_011876261.1	220545	221447	903	774	14.3451	H3K4me3_1941
NW_011876261.1	400495	401554	1060	1000	161.663	H3K4me3_1942
NW_011876261.1	411041	411599	559	283	7.73977	H3K4me3_1943
NW_011876261.1	493910	494413	504	283	6.60524	H3K4me3_1944
NW_011876261.1	529178	531066	1889	1000	125.955	H3K4me3_1945
NW_011876261.1	531818	533664	1847	1000	157.942	H3K4me3_1946
NW_011876261.1	544144	545374	1231	1000	77.4707	H3K4me3_1947
NW_011876261.1	592155	592859	705	283	4.35259	H3K4me3_1948
NW_011876261.1	639535	641857	2323	561	127.138	H3K4me3_1949
NW_011876261.1	676115	677131	1017	1000	78.7924	H3K4me3_1950
NW_011876261.1	677403	678443	1041	1000	177.58	H3K4me3_1951
NW_011876261.1	678711	680101	1391	1000	51.1241	H3K4me3_1952
NW_011876262.1	200474	201303	830	283	4.60697	H3K4me3_1953
NW_011876262.1	204426	205854	1429	1000	82.3104	H3K4me3_1954
NW_011876262.1	208251	209642	1392	460	278.323	H3K4me3_1955
NW_011876262.1	209850	210649	800	1000	146.242	H3K4me3_1956
NW_011876262.1	362277	363741	1465	1000	123.779	H3K4me3_1957
NW_011876262.1	364805	366046	1242	1000	90.8516	H3K4me3_1958
NW_011876262.1	387894	388478	585	1000	15.4524	H3K4me3_1959
NW_011876262.1	460440	461367	928	1000	13.3765	H3K4me3_1960
NW_011876262.1	474283	476647	2365	1000	177.142	H3K4me3_1961
NW_011876262.1	477487	479448	1962	1000	176.366	H3K4me3_1962
NW_011876263.1	29581	30450	870	1000	138.898	H3K4me3_1963
NW_011876263.1	87150	87843	694	1000	95.1859	H3K4me3_1964
NW_011876263.1	99161	102784	3624	1000	112.43	H3K4me3_1965
NW_011876263.1	103050	104315	1266	1000	144.299	H3K4me3_1966
NW_011876263.1	104869	105691	823	1000	200.808	H3K4me3_1967
NW_011876263.1	128622	131503	2882	1000	116.131	H3K4me3_1968
NW_011876263.1	131818	132710	893	1000	110.505	H3K4me3_1969
NW_011876263.1	173104	176060	2957	1000	100.948	H3K4me3_1970
NW_011876263.1	177119	178195	1077	1000	141.136	H3K4me3_1971
NW_011876263.1	178392	179256	865	1000	93.1037	H3K4me3_1972
NW_011876263.1	180384	182713	2330	1000	172.913	H3K4me3_1973
NW_011876263.1	210949	211492	544	678	12.1129	H3K4me3_1974
NW_011876263.1	351573	352312	740	1000	153.942	H3K4me3_1975
NW_011876263.1	352830	353701	872	1000	19.5271	H3K4me3_1976
NW_011876263.1	406806	407673	868	1000	135.427	H3K4me3_1977
NW_011876263.1	407960	409340	1381	1000	26.9403	H3K4me3_1978
NW_011876263.1	412713	413547	835	1000	68.9093	H3K4me3_1979
NW_011876263.1	414153	415440	1288	1000	246.432	H3K4me3_1980
NW_011876263.1	447464	448399	936	1000	31.4215	H3K4me3_1981
NW_011876263.1	460329	461502	1174	1000	126.173	H3K4me3_1982
NW_011876263.1	462607	463468	862	1000	89.2158	H3K4me3_1983
NW_011876263.1	463751	464092	342	283	9.73191	H3K4me3_1984
NW_011876263.1	475457	476926	1470	1000	93.8993	H3K4me3_1985
NW_011876263.1	477143	477602	460	283	4.90017	H3K4me3_1986
NW_011876263.1	483544	484454	911	1000	46.4916	H3K4me3_1987
NW_011876263.1	484884	485832	949	1000	84.4611	H3K4me3_1988
NW_011876263.1	494733	496606	1874	1000	44.0498	H3K4me3_1989
NW_011876263.1	497089	498525	1437	1000	135.364	H3K4me3_1990
NW_011876264.1	29397	30712	1316	1000	130.895	H3K4me3_1991
NW_011876264.1	33628	34652	1025	1000	143.435	H3K4me3_1992
NW_011876264.1	34988	36056	1069	1000	110.733	H3K4me3_1993
NW_011876264.1	36735	38502	1768	1000	101.684	H3K4me3_1994
NW_011876264.1	144680	147313	2634	1000	176.583	H3K4me3_1995
NW_011876264.1	151436	152475	1040	1000	101.967	H3K4me3_1996
NW_011876264.1	152774	153520	747	1000	113.083	H3K4me3_1997
NW_011876264.1	155418	155871	454	283	3.84528	H3K4me3_1998
[truncated: 5,228 more rows]

## Sheet: Table S4 B
Table S4B. Location of H3K4me3 peaks in the Bactrocera dorsalis genome.
Seqnames	Start	End	Length	Strand	Annotation	Gene Chr	Gene Start	Gene End	Gene Length	Gene Strand	Gene ID	Transcript ID	Distance to TSS
NW_011869434.1	28	1111	1084	*	Promoter (<=1kb)	8	7	1120	1114	2	LOC105223461	XM_011201584.3	9
NW_011869533.1	170	2026	1857	*	Promoter (<=1kb)	10	517	1908	1392	1	LOC105225189	XM_011203939.3	0
NW_011869804.1	1032	1916	885	*	Promoter (<=1kb)	24	786	2044	1259	2	LOC105232594	XM_011214695.3	128
NW_011870161.1	1054	2064	1011	*	Promoter (<=1kb)	35	1067	1641	575	1	LOC105233655	XM_019988741.2	0
NW_011870199.1	8	1258	1251	*	Promoter (<=1kb)	40	7	793	787	1	LOC105234059	XM_011216316.3	1
NW_011870343.1	28	1320	1293	*	Promoter (<=1kb)	49	6	864	859	2	LOC105222335	XM_029549062.1	0
NW_011870390.1	886	2027	1142	*	Promoter (<=1kb)	50	811	2213	1403	1	LOC105222537	XM_011199935.3	75
NW_011870565.1	700	2219	1520	*	Promoter (<=1kb)	59	742	1740	999	1	LOC105223202	XM_011200887.3	0
NW_011870591.1	42	1352	1311	*	Promoter (<=1kb)	63	193	1349	1157	2	LOC105223287	XM_011201000.3	0
NW_011870831.1	863	2235	1373	*	Promoter (<=1kb)	70	867	2196	1330	2	LOC105223738	XM_011201585.3	0
NW_011870943.1	191	2258	2068	*	Promoter (<=1kb)	76	56	2224	2169	2	LOC105224142	XM_029549929.1	0
NW_011871192.1	19	2351	2333	*	Promoter (<=1kb)	87	7	1021	1015	2	LOC105224844	XM_011203102.3	0
NW_011871361.1	955	2351	1397	*	Promoter (<=1kb)	98	970	2212	1243	2	LOC105225771	XM_011204427.3	0
NW_011871649.1	806	2370	1565	*	Promoter (<=1kb)	119	1369	1952	584	2	LOC115066400	XM_029551587.1	0
NW_011871877.1	56	982	927	*	Promoter (<=1kb)	129	131	2034	1904	1	LOC105227872	XM_011207447.3	0
NW_011872174.1	61	1018	958	*	Promoter (<=1kb)	151	169	945	777	2	LOC105228991	XM_011209069.3	0
NW_011872233.1	458	1835	1378	*	Promoter (<=1kb)	154	13	1867	1855	2	LOC105229135	XM_011209269.3	32
NW_011872376.1	29	2814	2786	*	Promoter (<=1kb)	165	45	1253	1209	1	LOC105229986	XM_011210567.3	0
NW_011872412.1	43	1150	1108	*	Promoter (<=1kb)	167	103	2848	2746	1	LOC105230235	XM_011210933.3	0
NW_011872453.1	927	2410	1484	*	Promoter (<=1kb)	173	42	2355	2314	2	LOC105230616	XM_011211550.3	0
NW_011872552.1	78	1060	983	*	Promoter (<=1kb)	180	1688	2505	818	1	LOC115066633	XR_003846173.1	-628
NW_011872582.1	1108	1455	348	*	Promoter (<=1kb)	184	1067	2899	1833	1	LOC105231537	XM_019992688.2	41
NW_011872714.1	138	995	858	*	Promoter (<=1kb)	190	163	1026	864	1	LOC105231956	XM_011213523.3	0
NW_011872898.1	4259	4704	446	*	Promoter (<=1kb)	210	4234	4788	555	2	LOC105232852	XM_029553316.1	84
NW_011873022.1	479	3106	2628	*	Promoter (<=1kb)	220	473	1344	872	1	LOC105232917	XR_002184071.2	6
NW_011873135.1	1921	3218	1298	*	Promoter (<=1kb)	227	2	3099	3098	2	LOC105232973	XM_011214896.2	0
NW_011873168.1	5	1364	1360	*	Promoter (<=1kb)	229	1664	2269	606	1	LOC105232992	XM_011214916.3	-300
NW_011873168.1	1683	3359	1677	*	Promoter (<=1kb)	229	1664	2269	606	1	LOC105232992	XM_011214916.3	19
NW_011873360.1	1504	2304	801	*	Promoter (<=1kb)	249	1359	1904	546	1	LOC109580054	XM_029553459.1	145
NW_011873383.1	1822	3473	1652	*	Promoter (<=1kb)	252	1808	3238	1431	1	LOC105233134	XM_011215116.3	14
NW_011873474.1	148	1830	1683	*	Promoter (<=1kb)	259	326	1593	1268	1	LOC105233223	XM_011215231.3	0
NW_011873492.1	1480	2381	902	*	Promoter (<=1kb)	261	1435	3470	2036	1	LOC105233232	XM_011215243.3	45
NW_011873561.1	529	2206	1678	*	Promoter (<=1kb)	267	994	2297	1304	1	LOC105233265	XM_011215307.3	0
NW_011873571.1	926	3730	2805	*	Promoter (<=1kb)	268	763	3051	2289	2	LOC105233273	XM_029548285.1	0
NW_011873631.1	743	2428	1686	*	Promoter (<=1kb)	275	818	2523	1706	1	LOC105233339	XM_011215403.3	0
NW_011873631.1	2516	3639	1124	*	Promoter (<=1kb)	275	2015	3600	1586	2	LOC105233332	XM_011215390.3	0
NW_011873692.1	49	1182	1134	*	Promoter (<=1kb)	282	8	1251	1244	1	LOC105233381	XM_011215460.3	41
NW_011873699.1	20	797	778	*	Promoter (<=1kb)	283	102	313	212	2	LOC115065744	XM_029548335.1	0
NW_011873699.1	961	2334	1374	*	Promoter (<=1kb)	283	102	313	212	2	LOC115065744	XM_029548335.1	-648
NW_011873910.1	2244	3432	1189	*	Promoter (2-3kb)	314	7	735	729	1	LOC105233637	XM_011215767.2	2237
NW_011873927.1	8828	10143	1316	*	Promoter (<=1kb)	320	1882	10136	8255	2	LOC105233673	XM_011215811.3	0
NW_011873944.1	823	1754	932	*	Promoter (<=1kb)	323	10	1749	1740	2	LOC105233698	XM_011215850.3	0
NW_011874089.1	28	1102	1075	*	Promoter (1-2kb)	337	3004	3865	862	1	LOC115065788	XR_003845511.1	-1902
NW_011874258.1	2223	2805	583	*	Promoter (<=1kb)	363	2009	2698	690	2	LOC105233984	XM_019988779.2	0
NW_011874258.1	2930	3636	707	*	Promoter (<=1kb)	363	2820	3964	1145	1	LOC105233993	XM_011216185.3	110
NW_011874274.1	89	1986	1898	*	Promoter (<=1kb)	364	526	4449	3924	1	LOC109579188	XM_019988786.2	0
NW_011874308.1	4328	5756	1429	*	Promoter (<=1kb)	369	6	5724	5719	2	LOC105234054	XM_011216264.3	0
NW_011874362.1	5376	6380	1005	*	Promoter (<=1kb)	376	5394	6329	936	1	LOC115065831	XM_029548638.1	0
NW_011874380.1	3493	4537	1045	*	Promoter (<=1kb)	381	3568	3907	340	1	LOC105234133	XR_003845545.1	0
NW_011874392.1	3823	5406	1584	*	Promoter (<=1kb)	383	3785	5343	1559	1	LOC105234165	XM_011216454.3	38
NW_011874422.1	12170	13964	1795	*	Promoter (<=1kb)	387	11881	13872	1992	2	LOC105234196	XM_029548673.1	0
NW_011874434.1	41	2092	2052	*	Promoter (<=1kb)	390	738	1836	1099	2	LOC105234205	XM_011216495.3	0
NW_011874436.1	4600	5686	1087	*	Promoter (<=1kb)	391	2169	5747	3579	2	LOC105234216	XM_011216504.3	61
NW_011874463.1	156	1890	1735	*	Promoter (<=1kb)	398	178	1958	1781	1	LOC105234244	XM_011216555.3	0
NW_011874504.1	6831	8496	1666	*	Promoter (<=1kb)	406	6850	8542	1693	1	LOC105221799	XM_011198914.3	0
NW_011874558.1	102	1319	1218	*	Promoter (<=1kb)	411	170	937	768	1	LOC105221843	XM_011198975.3	0
NW_011874649.1	1236	2096	861	*	Promoter (<=1kb)	428	784	2360	1577	2	LOC105221952	XM_011199102.3	264
NW_011874659.1	1787	2311	525	*	Promoter (2-3kb)	430	2131	5253	3123	2	LOC105221987	XM_019988963.2	2942
NW_011874674.1	2733	3773	1041	*	Promoter (<=1kb)	433	2704	7992	5289	1	LOC105222006	XM_029548862.1	29
NW_011874685.1	4243	5403	1161	*	Promoter (<=1kb)	436	4295	8272	3978	1	LOC105222040	XM_011199228.3	0
NW_011874711.1	7591	8975	1385	*	Promoter (<=1kb)	443	7627	9482	1856	1	LOC105222108	XM_011199303.3	0
NW_011874713.1	3873	4275	403	*	Promoter (<=1kb)	444	528	3603	3076	2	LOC115065886	XR_003845578.1	-270
NW_011874760.1	8630	9775	1146	*	Distal Intergenic	451	4588	5405	818	1	LOC109579291	XM_029548931.1	4042
NW_011874799.1	86	857	772	*	Promoter (1-2kb)	456	174	2306	2133	2	LOC115065894	XR_003845587.1	1449
NW_011874871.1	8242	10195	1954	*	Promoter (<=1kb)	466	8437	10102	1666	2	LOC105222307	XM_029549015.1	0
NW_011874947.1	88	1916	1829	*	Promoter (<=1kb)	480	565	11353	10789	1	LOC105222358	XM_011199651.3	0
NW_011874950.1	14042	15054	1013	*	Promoter (<=1kb)	482	16042	16495	454	1	LOC115065907	XM_029549070.1	-988
NW_011874962.1	6589	7628	1040	*	Promoter (<=1kb)	484	1772	7572	5801	2	LOC105222376	XM_019989101.2	0
NW_011874974.1	8369	10578	2210	*	Promoter (<=1kb)	486	8903	12097	3195	1	LOC105222382	XM_011199699.2	0
NW_011874998.1	5711	6702	992	*	Promoter (<=1kb)	495	5820	7152	1333	1	LOC105222435	XM_011199777.2	0
NW_011874998.1	10823	11797	975	*	Promoter (<=1kb)	495	9593	11725	2133	2	LOC105222443	XM_011199788.3	0
NW_011875005.1	8613	9660	1048	*	Promoter (<=1kb)	497	1987	9311	7325	2	LOC105222452	XM_011199800.3	0
NW_011875050.1	1810	2511	702	*	Promoter (<=1kb)	514	104	1899	1796	2	LOC105222600	XR_852439.3	0
NW_011875059.1	18988	20131	1144	*	Promoter (<=1kb)	516	2615	20026	17412	2	LOC105222618	XM_011200009.3	0
NW_011875066.1	8594	10100	1507	*	Promoter (<=1kb)	519	5331	10087	4757	2	LOC105222642	XM_011200039.3	0
NW_011875071.1	39	3626	3588	*	Promoter (<=1kb)	520	3996	4557	562	1	LOC105222656	XR_852442.2	-370
NW_011875071.1	4093	5358	1266	*	Promoter (<=1kb)	520	3996	4557	562	1	LOC105222656	XR_852442.2	97
NW_011875071.1	5706	6150	445	*	Promoter (<=1kb)	520	4287	6214	1928	2	LOC115065945	XR_003845619.1	64
NW_011875071.1	7275	7811	537	*	Promoter (1-2kb)	520	4287	6214	1928	2	LOC115065945	XR_003845619.1	-1061
NW_011875114.1	9988	11134	1147	*	Promoter (<=1kb)	531	6699	11011	4313	2	LOC105222710	XM_011200142.3	0
NW_011875138.1	10195	11423	1229	*	Promoter (<=1kb)	539	10290	11789	1500	1	LOC115065963	XR_003845629.1	0
NW_011875145.1	9647	10767	1121	*	Promoter (<=1kb)	542	9749	13418	3670	1	LOC105222778	XM_011200252.3	0
NW_011875157.1	5231	5575	345	*	Distal Intergenic	546	293	3437	3145	1	LOC105222787	XM_011200264.3	4938
NW_011875161.1	15112	16301	1190	*	Promoter (<=1kb)	548	1053	16259	15207	2	LOC105222818	XM_011200302.3	0
NW_011875238.1	1092	1826	735	*	Promoter (<=1kb)	565	1195	20001	18807	1	LOC105222905_1	NM_001304985.1_1	0
NW_011875247.1	1738	2716	979	*	Distal Intergenic	568	15679	16861	1183	2	LOC109579356	XM_019989260.2	14145
NW_011875272.1	2223	2922	700	*	Distal Intergenic	580	10569	13925	3357	2	LOC105223038	XM_011200639.3	11003
NW_011875272.1	12910	14006	1097	*	Promoter (<=1kb)	580	10569	13925	3357	2	LOC105223038	XM_011200639.3	0
NW_011875273.1	9753	11077	1325	*	Promoter (<=1kb)	581	9582	11016	1435	2	LOC105223056	XM_011200663.3	0
NW_011875276.1	151	1854	1704	*	Promoter (<=1kb)	583	238	14480	14243	1	LOC105223074	XM_011200685.3	0
NW_011875304.1	1080	2481	1402	*	Promoter (<=1kb)	597	869	2404	1536	2	LOC105223184	XM_011200830.3	0
NW_011875304.1	10899	12080	1182	*	Promoter (<=1kb)	597	10824	12163	1340	1	LOC105223193	XM_011200841.3	75
NW_011875304.1	13748	15483	1736	*	Promoter (<=1kb)	597	14845	15190	346	2	LOC105223210	XM_011200860.1	0
NW_011875304.1	23580	24769	1190	*	Promoter (<=1kb)	597	23280	24772	1493	2	LOC105223218	XM_011200871.3	3
NW_011875314.1	15219	16288	1070	*	Promoter (<=1kb)	602	15305	15995	691	1	LOC105223254	XM_011200920.3	0
NW_011875314.1	18231	19759	1529	*	Promoter (<=1kb)	602	15938	19734	3797	2	LOC105223262	XM_011200932.3	0
NW_011875321.1	1493	2004	512	*	Distal Intergenic	605	6066	8353	2288	1	LOC105223290	XM_011200971.3	-4062
NW_011875321.1	5906	7410	1505	*	Promoter (<=1kb)	605	6066	8353	2288	1	LOC105223290	XM_011200971.3	0
NW_011875327.1	24231	24498	268	*	Promoter (<=1kb)	609	7736	24853	17118	2	LOC105223318	XM_011201024.3	355
NW_011875329.1	13437	14847	1411	*	Promoter (<=1kb)	611	13562	14629	1068	1	LOC105223341	XM_011201056.3	0
NW_011875329.1	18133	20275	2143	*	Promoter (<=1kb)	611	18252	19813	1562	1	LOC105223348	XM_011201068.3	0
NW_011875365.1	85	467	383	*	3' UTR	625	300	10991	10692	2	LOC105223496	XM_011201237.3	10524
NW_011875365.1	9585	10915	1331	*	Promoter (<=1kb)	625	300	10991	10692	2	LOC105223496	XM_011201237.3	76
NW_011875367.1	6856	8094	1239	*	Promoter (<=1kb)	627	6879	8209	1331	1	LOC105223529	XM_011201272.3	0
NW_011875367.1	16672	17584	913	*	Promoter (<=1kb)	627	11583	17530	5948	2	LOC105223538	XM_011201299.3	0
NW_011875367.1	20170	21660	1491	*	Promoter (<=1kb)	627	19410	21615	2206	2	LOC105223561	XM_011201310.3	0
NW_011875376.1	8429	9603	1175	*	Promoter (<=1kb)	631	6553	9507	2955	2	LOC105223616	XM_011201377.3	0
NW_011875376.1	10244	11390	1147	*	Promoter (<=1kb)	631	10293	12877	2585	1	LOC105223625	XM_011201388.3	0
NW_011875376.1	12985	13960	976	*	Promoter (<=1kb)	631	13089	14888	1800	1	LOC105223635	XM_011201406.3	0
NW_011875384.1	38696	39755	1060	*	Promoter (<=1kb)	634	4483	39694	35212	2	LOC105223670	XM_011201446.3	0
NW_011875386.1	8593	9257	665	*	Promoter (<=1kb)	635	8650	11114	2465	1	LOC105223686	XM_011201471.3	0
NW_011875387.1	6118	7495	1378	*	Promoter (<=1kb)	636	6189	9124	2936	1	LOC105223704	XM_011201502.3	0
NW_011875387.1	31290	32382	1093	*	Promoter (<=1kb)	636	9112	32268	23157	2	LOC105223694	XM_011201483.3	0
NW_011875387.1	33657	34233	577	*	Promoter (1-2kb)	636	9112	32268	23157	2	LOC105223694	XM_011201483.3	-1389
NW_011875389.1	6906	10510	3605	*	Promoter (<=1kb)	637	6259	8356	2098	2	LOC105223721	XM_011201515.3	0
NW_011875397.1	15493	16049	557	*	Promoter (<=1kb)	642	10215	16028	5814	2	LOC105223785	XM_011201642.3	0
NW_011875401.1	74	1274	1201	*	Promoter (<=1kb)	644	5	2970	2966	1	LOC105223806	XM_011201665.2	69
NW_011875401.1	4726	5796	1071	*	Promoter (<=1kb)	644	4035	5786	1752	2	LOC105223818	XM_011201677.3	0
NW_011875401.1	19784	20773	990	*	Promoter (<=1kb)	644	19926	23967	4042	1	LOC105223835	XM_011201699.3	0
NW_011875401.1	23781	24650	870	*	Promoter (<=1kb)	644	23871	24619	749	2	LOC105223826	XM_011201687.3	0
NW_011875401.1	34189	35478	1290	*	Promoter (<=1kb)	644	34269	35411	1143	1	LOC105223855	XM_011201734.2	0
NW_011875401.1	38521	39833	1313	*	Promoter (<=1kb)	644	38135	39961	1827	2	LOC105223864	XM_011201746.3	128
NW_011875413.1	4211	5254	1044	*	Promoter (<=1kb)	649	3283	5201	1919	2	LOC105223902	XM_011201791.3	0
NW_011875433.1	23193	24385	1193	*	Promoter (<=1kb)	657	23500	23893	394	1	Irs1_1	NM_001319782.1_1	0
NW_011875437.1	24945	26458	1514	*	Promoter (<=1kb)	660	24087	26587	2501	2	LOC109579420	XM_029549793.1	129
NW_011875462.1	540	2166	1627	*	Promoter (<=1kb)	671	624	23964	23341	1	LOC105224092	XM_011202094.3	0
NW_011875465.1	2973	4002	1030	*	Promoter (<=1kb)	672	2214	21341	19128	1	LOC105224111	XM_029549835.1	759
NW_011875467.1	38586	39879	1294	*	Promoter (<=1kb)	673	10081	39843	29763	2	LOC105224118	XM_029549848.1	0
NW_011875467.1	41929	43214	1286	*	Promoter (2-3kb)	673	10676	39843	29168	2	LOC105224118	XM_019989617.2	-2086
NW_011875468.1	27891	28958	1068	*	Promoter (<=1kb)	674	4094	28856	24763	2	LOC105224127	XM_011202119.1	0
NW_011875475.1	24422	24837	416	*	Distal Intergenic	678	3372	3780	409	2	LOC105224167	XM_019989632.2	-20642
NW_011875482.1	6501	6971	471	*	Promoter (2-3kb)	683	2787	4117	1331	2	LOC115066105	XR_003845732.1	-2384
NW_011875485.1	9078	10523	1446	*	Promoter (<=1kb)	685	9175	13379	4205	1	LOC105224210	XM_019989645.2	0
NW_011875490.1	14314	15226	913	*	Promoter (<=1kb)	688	14337	15068	732	1	LOC105224239	XM_011202264.3	0
NW_011875498.1	6260	7835	1576	*	Promoter (<=1kb)	692	6707	29581	22875	1	LOC105224273	XM_011202313.2	0
NW_011875501.1	23696	25263	1568	*	Promoter (<=1kb)	694	436	24918	24483	2	LOC105224287	XM_029549940.1	0
NW_011875503.1	5277	6640	1364	*	Promoter (<=1kb)	696	402	6508	6107	2	LOC105224305	XM_011202357.2	0
NW_011875506.1	19684	21555	1872	*	Promoter (<=1kb)	698	6648	21638	14991	2	LOC105224315	XM_029549963.1	83
NW_011875511.1	35666	36940	1275	*	Promoter (<=1kb)	701	10042	36480	26439	2	LOC105224339	XM_011202423.3	0
NW_011875512.1	49	1560	1512	*	Promoter (<=1kb)	702	99	2664	2566	1	LOC105224370	XM_011202434.3	0
NW_011875512.1	15944	18056	2113	*	Promoter (<=1kb)	702	16034	29273	13240	1	LOC105224381	XM_011202455.3	0
NW_011875515.1	7235	7505	271	*	Distal Intergenic	703	26193	26776	584	1	LOC115066128	XM_029550023.1	-18688
NW_011875516.1	16078	17916	1839	*	Promoter (<=1kb)	704	1559	17941	16383	2	LOC105224411	XM_029550030.1	25
NW_011875530.1	23068	25229	2162	*	Promoter (<=1kb)	712	6267	24159	17893	2	LOC105224523	XM_029550069.1	0
NW_011875537.1	102	1544	1443	*	Promoter (<=1kb)	716	316	4273	3958	1	LOC105224561	XM_029550089.1	0
NW_011875538.1	16856	17172	317	*	Promoter (<=1kb)	717	16585	17332	748	2	LOC105224582	XM_011202714.3	160
NW_011875542.1	24887	25580	694	*	Promoter (<=1kb)	720	243	25547	25305	2	LOC105224604	XM_019989766.2	0
NW_011875547.1	16617	17847	1231	*	Promoter (<=1kb)	724	16709	33050	16342	1	LOC105224630	XM_011202782.3	0
NW_011875551.1	16814	17672	859	*	Promoter (<=1kb)	726	16950	17960	1011	1	LOC105224667	XM_011202824.3	0
NW_011875551.1	18081	18827	747	*	Promoter (<=1kb)	726	18043	19473	1431	1	LOC105224659	XM_011202815.3	38
NW_011875552.1	24686	25049	364	*	Intron (XM_029550154.1/LOC105224703, intron 2 of 6)	727	466	39686	39221	2	LOC105224703	XM_029550154.1	14637
NW_011875552.1	38695	40120	1426	*	Promoter (<=1kb)	727	466	39686	39221	2	LOC105224703	XM_029550154.1	0
NW_011875555.1	23560	25007	1448	*	Promoter (<=1kb)	729	23631	33722	10092	1	LOC105224726	XM_019989855.2	0
NW_011875557.1	23732	24610	879	*	Promoter (<=1kb)	730	10725	24358	13634	2	LOC105224761	XM_011202960.3	0
NW_011875557.1	25835	26568	734	*	Promoter (1-2kb)	730	23746	24358	613	2	LOC105224761	XM_011202968.3	-1477
NW_011875564.1	10012	10726	715	*	Promoter (<=1kb)	734	9866	25405	15540	1	LOC105224802	XM_011203029.3	146
NW_011875573.1	37	899	863	*	Promoter (<=1kb)	740	165	661	497	2	LOC105224872	XM_011203107.3	0
NW_011875576.1	24267	26068	1802	*	Promoter (<=1kb)	742	24631	56329	31699	1	LOC105224904	XM_011203152.3	0
NW_011875577.1	134	851	718	*	Distal Intergenic	743	27918	29303	1386	1	LOC115066170	XM_029550263.1	-27067
NW_011875583.1	24416	25134	719	*	Promoter (<=1kb)	745	677	24933	24257	2	LOC105224919	XM_029550275.1	0
NW_011875588.1	72	1127	1056	*	Promoter (<=1kb)	748	309	18295	17987	1	LOC105224969	XM_011203248.3	0
NW_011875591.1	10149	12048	1900	*	Promoter (<=1kb)	750	10548	30713	20166	1	LOC105224996	XM_011203295.1	0
NW_011875592.1	7549	9823	2275	*	Promoter (<=1kb)	751	7584	21720	14137	1	LOC105225005	XM_029550335.1	0
NW_011875595.1	14651	14980	330	*	Promoter (2-3kb)	753	14664	17777	3114	2	LOC115066185	XM_029550350.1	2797
NW_011875595.1	30353	31035	683	*	Distal Intergenic	753	14664	17777	3114	2	LOC115066185	XM_029550350.1	-12576
NW_011875598.1	7246	10090	2845	*	Promoter (<=1kb)	755	7466	8676	1211	2	LOC105225076	XM_011203411.3	0
NW_011875598.1	27957	29056	1100	*	Promoter (<=1kb)	755	28057	31637	3581	1	LOC105225094	XM_011203434.3	0
NW_011875598.1	37455	38734	1280	*	Promoter (<=1kb)	755	31194	38603	7410	2	LOC105230530	XM_019989996.2	0
NW_011875604.1	1419	2222	804	*	Promoter (<=1kb)	759	1026	12824	11799	1	LOC115066191	XR_003845810.1	393
NW_011875607.1	57	1731	1675	*	Promoter (<=1kb)	760	78	1709	1632	2	LOC105225164	XM_011203509.3	0
NW_011875614.1	28938	30584	1647	*	Promoter (<=1kb)	764	646	30617	29972	2	LOC105225190	XM_011203545.3	33
NW_011875614.1	31716	32931	1216	*	Promoter (<=1kb)	764	31779	32912	1134	2	LOC105225199	XM_011203558.3	0
NW_011875616.1	41370	41794	425	*	Promoter (<=1kb)	765	11860	41831	29972	2	LOC105225204	XM_011203588.3	37
NW_011875620.1	3786	4927	1142	*	Promoter (<=1kb)	768	3807	27730	23924	1	LOC105225232	XM_011203610.3	0
NW_011875628.1	31795	33036	1242	*	Promoter (<=1kb)	773	11042	32953	21912	2	LOC105225265	XM_011203658.3	0
NW_011875643.1	14998	15596	599	*	Promoter (<=1kb)	779	12894	15603	2710	2	LOC105225344	XR_852553.3	7
NW_011875651.1	2954	4237	1284	*	Promoter (<=1kb)	784	2976	3710	735	1	LOC105225404	XM_011203844.2	0
NW_011875656.1	48362	49979	1618	*	Promoter (<=1kb)	786	412	49737	49326	2	LOC105225428	XM_029550539.1	0
NW_011875662.1	41070	42205	1136	*	Promoter (<=1kb)	790	4242	42143	37902	2	LOC105225460	XM_011203926.3	0
NW_011875668.1	13149	14749	1601	*	Distal Intergenic	793	32742	35256	2515	1	LOC105225486	XM_029550602.1	-17993
NW_011875669.1	1906	3024	1119	*	Promoter (<=1kb)	794	1952	19021	17070	1	LOC105225491	XM_011203988.3	0
NW_011875673.1	21020	21864	845	*	Promoter (<=1kb)	795	20875	22278	1404	1	LOC105225505	XM_011204009.2	145
NW_011875675.1	6099	6667	569	*	Promoter (<=1kb)	796	5954	7229	1276	2	LOC105225512	XM_011204022.3	562
NW_011875675.1	47109	48693	1585	*	Promoter (<=1kb)	796	45577	46614	1038	2	LOC115066234	XM_029550617.1	-495
NW_011875679.1	23804	24338	535	*	Promoter (<=1kb)	800	16590	24687	8098	2	LOC105225562	XM_011204091.3	349
NW_011875682.1	48559	49194	636	*	Promoter (<=1kb)	802	28273	49958	21686	2	LOC105225587	XM_011204120.3	764
NW_011875682.1	49334	50021	688	*	Promoter (<=1kb)	802	28273	49958	21686	2	LOC105225587	XM_011204120.3	0
NW_011875688.1	8403	9153	751	*	Promoter (<=1kb)	806	8464	32072	23609	1	LOC105225618	XM_029550719.1	0
NW_011875688.1	10801	12201	1401	*	Promoter (<=1kb)	806	10516	12125	1610	1	LOC105225648	XM_019990237.2	285
NW_011875688.1	16715	19297	2583	*	Promoter (<=1kb)	806	16693	32072	15380	1	LOC105225618	XM_029550700.1	22
NW_011875689.1	5933	6628	696	*	Promoter (<=1kb)	807	5947	6528	582	1	LOC109579521	XM_019990240.1	0
NW_011875690.1	28658	29575	918	*	Promoter (1-2kb)	808	3596	31237	27642	2	LOC105225662	XM_019990254.2	1662
NW_011875690.1	30126	30580	455	*	Promoter (<=1kb)	808	3596	31237	27642	2	LOC105225662	XM_019990254.2	657
NW_011875690.1	30740	32106	1367	*	Promoter (<=1kb)	808	3596	31237	27642	2	LOC105225662	XM_019990254.2	0
NW_011875693.1	41551	42886	1336	*	Promoter (<=1kb)	810	19	42610	42592	2	LOC105225679	XM_029550774.1	0
NW_011875704.1	1078	1777	700	*	3' UTR	815	397	8506	8110	2	LOC109579530	XM_029550835.1	6729
NW_011875708.1	1186	2458	1273	*	Promoter (<=1kb)	819	1554	2658	1105	1	LOC105225778	XM_019990306.2	0
NW_011875708.1	3882	5220	1339	*	Promoter (<=1kb)	819	2617	5121	2505	2	LOC105225768	XM_011204386.3	0
NW_011875708.1	20072	21047	976	*	Promoter (<=1kb)	819	20117	29915	9799	1	LOC105225790	XM_011204418.3	0
NW_011875709.1	28130	29322	1193	*	Promoter (<=1kb)	820	30061	42127	12067	1	LOC105225814	XM_011204451.3	-739
NW_011875709.1	29947	31246	1300	*	Promoter (<=1kb)	820	30061	42127	12067	1	LOC105225814	XM_011204451.3	0
NW_011875715.1	40	1367	1328	*	Promoter (<=1kb)	825	348	1409	1062	2	LOC105225899	XM_011204577.3	42
NW_011875730.1	13347	13955	609	*	Promoter (<=1kb)	833	1862	14352	12491	2	LOC105225977	XM_011204671.3	397
NW_011875730.1	46934	49402	2469	*	Promoter (<=1kb)	833	48660	49182	523	1	LOC105225985	XM_019990367.2	0
NW_011875738.1	887	1546	660	*	Distal Intergenic	837	7729	8669	941	2	LOC115066296	XR_003845898.1	7123
NW_011875742.1	43394	45060	1667	*	Promoter (<=1kb)	840	43516	45015	1500	1	LOC105226064	XM_011204821.3	0
NW_011875745.1	17049	18430	1382	*	Promoter (<=1kb)	842	17063	18960	1898	1	LOC105226087	XM_011204856.3	0
NW_011875745.1	34217	34978	762	*	Promoter (<=1kb)	842	18890	35069	16180	2	LOC105226079	XM_011204845.3	91
NW_011875745.1	56802	57969	1168	*	Promoter (<=1kb)	842	53608	57838	4231	2	LOC105226094	XM_011204870.3	0
NW_011875747.1	14486	15445	960	*	Distal Intergenic	844	19793	20720	928	2	LOC115066302	XM_029551032.1	5275
NW_011875747.1	33054	34263	1210	*	Promoter (<=1kb)	844	32979	50232	17254	1	LOC105226118	XM_011204901.3	75
NW_011875750.1	23	1369	1347	*	Promoter (<=1kb)	847	108	47029	46922	1	LOC105226157	XM_011204960.3	0
NW_011875761.1	7097	8823	1727	*	Promoter (<=1kb)	854	6074	8777	2704	2	LOC105226247	XM_029551132.1	0
NW_011875761.1	9391	10293	903	*	Promoter (<=1kb)	854	9307	32844	23538	1	LOC105226205	XM_029551097.1	84
NW_011875763.1	55726	57455	1730	*	Promoter (<=1kb)	855	56057	57148	1092	2	LOC105226258	XM_011205088.3	0
NW_011875771.1	51206	52468	1263	*	Promoter (<=1kb)	859	51392	52188	797	1	LOC105226320	XM_011205151.2	0
NW_011875778.1	25652	28037	2386	*	Promoter (<=1kb)	865	25374	28123	2750	1	LOC105226387	XR_852597.2	278
NW_011875784.1	973	2371	1399	*	Promoter (<=1kb)	870	1046	49556	48511	1	LOC105226455	XM_019990572.2	0
NW_011875784.1	36426	37883	1458	*	Promoter (<=1kb)	870	37270	49556	12287	1	LOC105226455	XM_011205364.3	0
NW_011875784.1	38319	39444	1126	*	Promoter (1-2kb)	870	37270	49556	12287	1	LOC105226455	XM_011205364.3	1049
NW_011875788.1	244	2136	1893	*	Promoter (<=1kb)	872	2315	49934	47620	1	LOC105226495	XM_011205388.2	-179
NW_011875790.1	20558	21757	1200	*	Promoter (<=1kb)	874	16349	21612	5264	2	LOC105226515	XM_011205412.3	0
NW_011875790.1	22006	23225	1220	*	Promoter (<=1kb)	874	21953	23164	1212	1	LOC105226523	XM_011205425.3	53
NW_011875790.1	24892	26424	1533	*	Promoter (<=1kb)	874	23716	26386	2671	2	LOC105226531	XM_011205436.3	0
NW_011875790.1	28162	29617	1456	*	Promoter (<=1kb)	874	28313	31052	2740	1	LOC105226549	XM_011205471.3	0
NW_011875790.1	31474	32676	1203	*	Promoter (<=1kb)	874	30806	32619	1814	2	LOC105226536	XM_011205450.3	0
NW_011875790.1	45311	46628	1318	*	Promoter (<=1kb)	874	45931	46701	771	2	LOC105226559	XM_011205483.3	73
NW_011875790.1	47817	50730	2914	*	Promoter (<=1kb)	874	48266	54470	6205	1	LOC105226569	XM_011205495.3	0
NW_011875790.1	50849	52578	1730	*	Promoter (2-3kb)	874	48580	53359	4780	1	LOC105226569	XM_011205504.3	2269
NW_011875792.1	51829	52755	927	*	Distal Intergenic	876	26510	48380	21871	2	LOC105226621	XM_011205592.2	-3449
NW_011875796.1	294	1363	1070	*	Promoter (<=1kb)	877	942	9489	8548	1	LOC105226636	XM_029551340.1	0
NW_011875796.1	26845	28138	1294	*	Promoter (<=1kb)	877	9946	28086	18141	2	LOC105226657	XM_019990641.2	0
NW_011875796.1	71519	72126	608	*	Promoter (<=1kb)	877	53709	72279	18571	2	LOC105226672	XM_029551320.1	153
NW_011875799.1	15030	16844	1815	*	Promoter (<=1kb)	879	15072	36746	21675	1	LOC105226707	XM_011205722.3	0
NW_011875802.1	23908	25438	1531	*	Promoter (<=1kb)	882	12253	25418	13166	2	LOC105226742	XM_011205761.2	0
NW_011875806.1	68744	70107	1364	*	Promoter (<=1kb)	886	32145	69557	37413	2	LOC105226771	XM_011205846.3	0
NW_011875814.1	30933	31306	374	*	Intron (XM_019990695.2/LOC105226820, intron 1 of 10)	890	3885	36184	32300	2	LOC105226820	XM_019990695.2	4878
NW_011875814.1	32937	37316	4380	*	Promoter (<=1kb)	890	3885	36184	32300	2	LOC105226820	XM_019990695.2	0
NW_011875820.1	50115	50937	823	*	Promoter (<=1kb)	895	49876	50958	1083	1	LOC105226863	XM_011205978.3	239
NW_011875820.1	51647	52387	741	*	Promoter (<=1kb)	895	51588	52969	1382	1	LOC105226871	XM_011205989.3	59
NW_011875820.1	60430	61432	1003	*	Promoter (<=1kb)	895	52970	61398	8429	2	LOC105226856	XM_011205965.2	0
NW_011875823.1	45399	46842	1444	*	Promoter (<=1kb)	897	28680	46030	17351	2	LOC105226888	XM_011206014.3	0
NW_011875831.1	15234	15939	706	*	Promoter (<=1kb)	901	15269	30052	14784	1	LOC105226952	XM_011206098.3	0
NW_011875831.1	27751	28208	458	*	Promoter (<=1kb)	901	27782	30052	2271	1	LOC105226952	XM_019990763.2	0
NW_011875834.1	48677	49275	599	*	Distal Intergenic	903	41296	45279	3984	1	LOC105227017	XM_011206165.2	7381
NW_011875839.1	70232	71921	1690	*	Promoter (<=1kb)	907	18720	71746	53027	2	LOC105227083	XM_029551568.1	0
NW_011875853.1	92866	93502	637	*	Promoter (<=1kb)	913	40718	93716	52999	2	LOC105227127	XM_029551612.1	214
NW_011875865.1	11921	12383	463	*	Distal Intergenic	919	44033	44972	940	2	LOC109579641	XM_019990875.2	32589
NW_011875869.1	41644	41961	318	*	Distal Intergenic	922	50	25475	25426	2	LOC105227229	XM_011206474.3	-16169
NW_011875869.1	42403	42816	414	*	Distal Intergenic	922	50	25475	25426	2	LOC105227229	XM_011206474.3	-16928
NW_011875869.1	55715	56670	956	*	Distal Intergenic	922	50	25475	25426	2	LOC105227229	XM_011206474.3	-30240
NW_011875876.1	35826	37265	1440	*	Promoter (<=1kb)	927	29037	37004	7968	2	LOC105227280	XM_011206530.3	0
NW_011875878.1	49616	50388	773	*	Promoter (<=1kb)	928	36526	50525	14000	2	LOC105227293	XM_011206555.3	137
NW_011875878.1	68788	70514	1727	*	Promoter (<=1kb)	928	68752	71766	3015	1	LOC105227308	XM_011206604.3	36
NW_011875878.1	71485	72683	1199	*	Promoter (<=1kb)	928	71775	72659	885	2	LOC105227298	XM_011206568.3	0
NW_011875878.1	77610	79593	1984	*	Promoter (<=1kb)	928	77626	79594	1969	1	LOC105227337	XM_011206623.3	0
NW_011875883.1	66276	67179	904	*	Promoter (<=1kb)	932	15695	67104	51410	2	LOC105227372	XM_011206691.3	0
NW_011875885.1	60740	61288	549	*	Promoter (2-3kb)	934	37525	64240	26716	2	LOC105227408	XM_011206749.3	2952
NW_011875885.1	63517	64344	828	*	Promoter (<=1kb)	934	37525	64240	26716	2	LOC105227408	XM_011206749.3	0
NW_011875885.1	117825	119068	1244	*	Distal Intergenic	934	96048	96351	304	2	LOC115066420	XR_003846000.1	-21474
NW_011875890.1	17226	18062	837	*	Promoter (<=1kb)	937	16853	18931	2079	1	LOC105227474	XM_011206827.2	373
NW_011875891.1	19045	19607	563	*	Promoter (2-3kb)	938	16780	24096	7317	1	LOC105227482	XM_011206840.3	2265
NW_011875894.1	1565	3440	1876	*	Promoter (<=1kb)	940	1158	2187	1030	2	LOC105227520	XM_011206891.3	0
NW_011875894.1	7795	8678	884	*	Promoter (<=1kb)	940	4104	8958	4855	2	LOC105227546	XM_029551800.1	280
NW_011875894.1	8933	9944	1012	*	Promoter (<=1kb)	940	4104	8958	4855	2	LOC105227546	XM_029551800.1	0
NW_011875894.1	27172	29295	2124	*	Promoter (<=1kb)	940	27188	28165	978	2	LOC105227569	XM_011206991.3	0
NW_011875894.1	30417	31449	1033	*	Promoter (<=1kb)	940	29448	31287	1840	2	LOC105227592	XM_029551801.1	0
NW_011875894.1	33205	34566	1362	*	Promoter (<=1kb)	940	31885	34300	2416	2	LOC105227602	XM_011207026.3	0
NW_011875894.1	34774	35803	1030	*	Promoter (<=1kb)	940	34819	36008	1190	1	LOC105227612	XM_011207037.2	0
NW_011875894.1	41858	42983	1126	*	Promoter (<=1kb)	940	36733	42916	6184	2	LOC105227619	XM_011207051.3	0
NW_011875900.1	23548	25172	1625	*	Promoter (<=1kb)	945	123	24196	24074	2	LOC105227678	XM_011207167.3	0
NW_011875902.1	8495	9840	1346	*	Promoter (<=1kb)	946	8548	38160	29613	1	LOC105227708	XM_019991063.2	0
NW_011875902.1	10006	10652	647	*	Promoter (1-2kb)	946	8727	38160	29434	1	LOC105227708	XM_019991059.2	1279
NW_011875909.1	11409	11860	452	*	Promoter (<=1kb)	950	10916	11962	1047	2	LOC109579679	XM_029551907.1	102
NW_011875909.1	89681	90592	912	*	Promoter (<=1kb)	950	49554	89806	40253	2	LOC105227753	XM_019991078.2	0
NW_011875911.1	6282	7650	1369	*	Promoter (<=1kb)	952	6364	49136	42773	1	LOC105227778	XM_011207321.3	0
NW_011875911.1	62757	64061	1305	*	Promoter (<=1kb)	952	62158	63969	1812	2	LOC105227811	XM_011207334.3	0
NW_011875913.1	100047	101366	1320	*	Promoter (<=1kb)	953	99558	101274	1717	2	LOC105227824	XM_011207358.3	0
NW_011875914.1	10721	11410	690	*	Promoter (<=1kb)	954	10877	11297	421	2	LOC105227861	XM_011207401.3	0
NW_011875914.1	28459	29478	1020	*	Promoter (<=1kb)	954	28701	90217	61517	1	LOC105227852	XM_011207392.3	0
NW_011875916.1	93781	94417	637	*	Distal Intergenic	956	50083	59153	9071	1	LOC109579708	XR_002183950.2	43698
NW_011875918.1	60752	62616	1865	*	Promoter (<=1kb)	958	60772	97595	36824	1	LOC105227911	XM_019991147.2	0
NW_011875919.1	78240	79561	1322	*	Promoter (<=1kb)	959	18091	79130	61040	2	LOC105227919	XM_011207498.3	0
NW_011875920.1	787	2147	1361	*	Promoter (<=1kb)	960	107	2078	1972	2	LOC105227941	XM_011207514.3	0
NW_011875920.1	22899	24283	1385	*	Promoter (<=1kb)	960	22820	53992	31173	1	LOC105227952	XM_011207561.3	79
NW_011875920.1	32276	32643	368	*	Intron (XM_011207526.3/LOC105227952, intron 2 of 3)	960	22820	53992	31173	1	LOC105227952	XM_011207561.3	9456
NW_011875922.1	22593	23339	747	*	Promoter (<=1kb)	962	22688	103955	81268	1	LOC105228012	XM_011207619.3	0
NW_011875923.1	75006	75449	444	*	Promoter (<=1kb)	963	6645	75511	68867	2	LOC105228023	XM_011207652.3	62
NW_011875928.1	72572	73997	1426	*	Promoter (<=1kb)	967	6288	73950	67663	2	LOC105228142	XM_019991263.2	0
NW_011875929.1	11560	12716	1157	*	Promoter (<=1kb)	968	11529	50015	38487	1	LOC105228155	XM_011207847.3	31
NW_011875929.1	12943	13744	802	*	Promoter (1-2kb)	968	11529	50015	38487	1	LOC105228155	XM_011207847.3	1414
NW_011875929.1	93204	94506	1303	*	Promoter (<=1kb)	968	92325	94432	2108	2	LOC105228166	XM_011207868.3	0
NW_011875930.1	58170	59317	1148	*	Promoter (<=1kb)	969	50647	59265	8619	2	LOC105228180	XM_011207889.3	0
NW_011875938.1	8295	9061	767	*	Promoter (<=1kb)	974	8297	114129	105833	1	LOC105228281	XM_011208059.2	0
NW_011875940.1	10426	11190	765	*	Distal Intergenic	975	11	4291	4281	2	LOC105228290	XR_852670.3	-6135
NW_011875941.1	31406	32239	834	*	Promoter (<=1kb)	976	31476	70155	38680	1	LOC105228303	XM_011208085.3	0
NW_011875942.1	7109	7915	807	*	Distal Intergenic	977	15944	24792	8849	1	LOC115066483	XR_003846041.1	-8029
NW_011875946.1	21689	22373	685	*	Promoter (<=1kb)	980	21676	37550	15875	1	LOC105228331	XM_011208136.3	13
NW_011875948.1	99202	100779	1578	*	Promoter (2-3kb)	981	101454	102917	1464	2	LOC105228358	XM_011208167.3	2138
NW_011875948.1	101616	102966	1351	*	Promoter (<=1kb)	981	101454	102917	1464	2	LOC105228358	XM_011208167.3	0
NW_011875948.1	119008	119700	693	*	Promoter (<=1kb)	981	105607	119625	14019	2	LOC105228366	XM_011208179.3	0
NW_011875953.1	7027	7361	335	*	Promoter (<=1kb)	986	6915	12753	5839	1	LOC105228482	XM_011208330.3	112
NW_011875953.1	10313	10749	437	*	Promoter (<=1kb)	986	10290	12880	2591	1	LOC105228478	XM_011208329.3	23
NW_011875954.1	47373	48763	1391	*	Promoter (<=1kb)	987	3188	48666	45479	2	LOC105228524	XM_011208393.3	0
NW_011875954.1	102036	103188	1153	*	Promoter (<=1kb)	987	101390	103181	1792	2	LOC105228537	XM_011208415.3	0
NW_011875954.1	105720	106740	1021	*	Promoter (<=1kb)	987	105604	107699	2096	1	LOC105228546	XM_011208427.3	116
NW_011875955.1	51065	52444	1380	*	Promoter (<=1kb)	988	6189	52489	46301	2	LOC105228557	XM_029552391.1	45
NW_011875962.1	24470	25573	1104	*	Promoter (<=1kb)	993	24353	45366	21014	1	LOC105228668	XM_011208573.3	117
NW_011875962.1	79215	80149	935	*	Promoter (<=1kb)	993	78939	80121	1183	2	LOC105228674	XM_011208586.2	0
NW_011875967.1	81710	82948	1239	*	Promoter (<=1kb)	997	80275	82734	2460	2	LOC105228738	XM_019991541.2	0
NW_011875967.1	84396	85959	1564	*	Promoter (<=1kb)	997	84190	85665	1476	1	LOC105228746	XM_011208698.3	206
NW_011875967.1	94356	94955	600	*	Promoter (1-2kb)	997	86488	96937	10450	2	LOC105228755	XM_011208709.3	1982
NW_011875967.1	96005	96992	988	*	Promoter (<=1kb)	997	86488	96937	10450	2	LOC105228755	XM_011208709.3	0
NW_011875967.1	111702	113180	1479	*	Promoter (<=1kb)	997	111765	112933	1169	1	LOC105228770	XM_011208733.3	0
NW_011875970.1	15826	16824	999	*	Promoter (<=1kb)	999	15881	19917	4037	1	LOC105228823	XM_019991557.2	0
NW_011875970.1	33110	34181	1072	*	Promoter (<=1kb)	999	21816	34138	12323	2	LOC105228808	XM_011208785.3	0
NW_011875970.1	35708	36657	950	*	Promoter (1-2kb)	999	21816	34138	12323	2	LOC105228808	XM_011208785.3	-1570
NW_011875973.1	34611	36152	1542	*	Promoter (<=1kb)	1001	34738	36427	1690	1	LOC105228843	XM_011208832.3	0
NW_011875973.1	100968	101448	481	*	Promoter (<=1kb)	1001	92811	101542	8732	2	LOC105228854	XM_011208844.3	94
NW_011875975.1	29687	30635	949	*	Promoter (<=1kb)	1002	27634	30560	2927	2	LOC105228874	XM_011208873.3	0
NW_011875975.1	31061	31922	862	*	Promoter (<=1kb)	1002	31126	43957	12832	1	LOC105228883	XM_019991592.2	0
NW_011875975.1	83929	85814	1886	*	Promoter (<=1kb)	1002	64798	85674	20877	2	LOC105228905	XM_029552521.1	0
NW_011875975.1	95089	96245	1157	*	Promoter (<=1kb)	1002	95160	100331	5172	1	LOC105228919	XM_011208938.3	0
NW_011875975.1	108949	110210	1262	*	Promoter (<=1kb)	1002	102801	110115	7315	2	LOC105228953	XM_011208983.3	0
NW_011875976.1	123377	123715	339	*	Promoter (<=1kb)	1003	96227	123894	27668	2	LOC105228966	XM_029552537.1	179
NW_011875980.1	5041	6180	1140	*	Promoter (<=1kb)	1006	5140	7240	2101	1	LOC105229016	XM_011209070.3	0
NW_011875980.1	24857	25260	404	*	Promoter (<=1kb)	1006	24299	44155	19857	1	LOC105229039	XM_019991623.2	558
NW_011875980.1	61346	64071	2726	*	Promoter (<=1kb)	1006	58873	62381	3509	2	LOC105229074	XM_011209150.3	0
NW_011875982.1	69338	70188	851	*	Distal Intergenic	1008	78088	102780	24693	2	LOC105229149	XM_011209252.3	32592
NW_011875985.1	108458	109812	1355	*	Promoter (<=1kb)	1010	106953	109754	2802	2	LOC105229166	XM_011209278.3	0
NW_011875986.1	28828	29130	303	*	Promoter (<=1kb)	1011	29408	78374	48967	1	LOC105229173	XM_011209291.3	-278
NW_011875986.1	29426	30038	613	*	Promoter (<=1kb)	1011	29408	78374	48967	1	LOC105229173	XM_011209291.3	18
NW_011875987.1	91312	92706	1395	*	Promoter (<=1kb)	1012	2442	92539	90098	2	LOC105229221	XM_029552643.1	0
NW_011875987.1	123500	124830	1331	*	Promoter (<=1kb)	1012	117944	124740	6797	2	LOC105229229	XM_011209361.3	0
NW_011875989.1	41390	42461	1072	*	Promoter (<=1kb)	1013	20276	42374	22099	2	LOC105229241	XM_011209382.3	0
NW_011875989.1	42658	43689	1032	*	Promoter (<=1kb)	1013	42715	43533	819	1	LOC105229256	XM_011209411.3	0
NW_011875989.1	62657	65269	2613	*	Promoter (<=1kb)	1013	51113	63440	12328	2	LOC105229263	XM_029552660.1	0
NW_011875989.1	75443	76093	651	*	Distal Intergenic	1013	66029	66961	933	1	LOC105229278	XM_011209454.3	9414
NW_011875990.1	13528	14159	632	*	Promoter (<=1kb)	1014	8180	14121	5942	2	LOC105229284	XM_011209468.3	0
NW_011875995.1	4050	4652	603	*	Promoter (<=1kb)	1019	4035	16989	12955	1	LOC105229369	XM_029552734.1	15
NW_011875995.1	35223	36448	1226	*	Promoter (<=1kb)	1019	35251	37781	2531	1	LOC105229380	XM_011209650.3	0
NW_011875995.1	84199	86723	2525	*	Promoter (<=1kb)	1019	42120	85685	43566	2	LOC105229412	XM_019991722.2	0
NW_011875995.1	87490	89168	1679	*	Promoter (<=1kb)	1019	87495	89434	1940	1	LOC105229419	XM_011209714.3	0
NW_011875996.1	40088	40623	536	*	Promoter (<=1kb)	1020	39286	40859	1574	2	LOC105229466	XM_011209785.3	236
NW_011875997.1	3440	5105	1666	*	Promoter (<=1kb)	1021	3459	4442	984	2	LOC115066558	XM_029552773.1	0
NW_011875997.1	6922	7638	717	*	Promoter (<=1kb)	1021	5402	7592	2191	2	LOC105229484	XM_011209808.3	0
NW_011875997.1	8630	9682	1053	*	Promoter (<=1kb)	1021	8706	21350	12645	1	LOC105229495	XM_011209814.3	0
NW_011875998.1	58328	59613	1286	*	Promoter (<=1kb)	1022	53723	59242	5520	2	LOC105229521	XM_019991761.2	0
NW_011875998.1	75780	76085	306	*	Promoter (<=1kb)	1022	69599	76293	6695	2	LOC105229550	XM_011209904.3	208
NW_011875998.1	126548	127323	776	*	Promoter (1-2kb)	1022	128332	145220	16889	1	LOC105229562	XM_011209933.3	-1009
NW_011875998.1	143135	144099	965	*	Exon (XM_011209933.3/LOC105229562, exon 2 of 5)	1022	128332	145220	16889	1	LOC105229562	XM_011209933.3	14803
NW_011876001.1	20475	21946	1472	*	Promoter (<=1kb)	1024	1582	21952	20371	2	LOC105229571	XM_011209945.3	6
NW_011876001.1	49648	50570	923	*	Promoter (<=1kb)	1024	49801	66974	17174	1	LOC105229588	XM_011209976.3	0
NW_011876001.1	92412	93539	1128	*	Promoter (<=1kb)	1024	79093	93380	14288	2	LOC105229601	XM_011209997.3	0
NW_011876003.1	1430	3932	2503	*	Promoter (<=1kb)	1026	1226	3909	2684	2	LOC105229657	XR_852720.3	0
NW_011876003.1	4076	4436	361	*	Promoter (<=1kb)	1026	1226	3909	2684	2	LOC105229657	XR_852720.3	-167
NW_011876003.1	78056	78726	671	*	Intron (XM_029552834.1/LOC105229662, intron 1 of 5)	1026	30919	71375	40457	2	LOC105229662	XM_011210090.3	-6681
NW_011876006.1	114179	115413	1235	*	Promoter (<=1kb)	1029	89852	115303	25452	2	LOC105229777	XM_011210221.3	0
NW_011876006.1	119342	120535	1194	*	Promoter (<=1kb)	1029	119389	123250	3862	1	LOC105229787	XM_011210242.3	0
NW_011876007.1	44659	47668	3010	*	Promoter (<=1kb)	1030	18338	47545	29208	2	LOC105229794	XM_011210255.3	0
NW_011876007.1	47920	49144	1225	*	Promoter (<=1kb)	1030	18347	49135	30789	2	LOC105229794	XM_029552956.1	0
NW_011876007.1	148033	149116	1084	*	Promoter (<=1kb)	1030	142167	149300	7134	2	LOC105229980	XM_011210520.3	184
NW_011876008.1	4417	5805	1389	*	Promoter (<=1kb)	1031	4723	12753	8031	1	LOC105230003	XM_011210568.3	0
NW_011876008.1	44920	46145	1226	*	Promoter (<=1kb)	1031	45472	46090	619	2	LOC105230011	XM_011210580.3	0
NW_011876008.1	57232	58314	1083	*	Promoter (<=1kb)	1031	57306	58443	1138	1	LOC105230031	XM_011210603.3	0
NW_011876008.1	59442	61051	1610	*	Promoter (<=1kb)	1031	58479	60947	2469	2	LOC105230020	XM_011210592.3	0
NW_011876008.1	67519	69540	2022	*	Promoter (<=1kb)	1031	67957	128038	60082	1	LOC105230047	XM_019991964.2	0
NW_011876008.1	128203	128617	415	*	Intron (XM_011210647.2/LOC105230071, intron 1 of 4)	1031	110338	128038	17701	1	LOC105230047	XM_011210620.3	17865
NW_011876008.1	149159	151862	2704	*	Promoter (<=1kb)	1031	149293	151398	2106	1	LOC105230083	XM_029553026.1	0
NW_011876010.1	94249	95728	1480	*	Distal Intergenic	1033	60587	89592	29006	2	LOC109579874	XM_029553049.1	-4657
NW_011876010.1	113538	114907	1370	*	Promoter (<=1kb)	1033	96255	114755	18501	2	LOC105230129	XM_011210741.3	0
NW_011876011.1	82050	82944	895	*	Promoter (<=1kb)	1034	322	82662	82341	2	LOC105230161	XM_011210774.3	0
NW_011876013.1	1846	3343	1498	*	Promoter (<=1kb)	1035	1803	3955	2153	1	LOC105230175	XM_011210806.3	43
NW_011876013.1	60198	61415	1218	*	Promoter (<=1kb)	1035	60230	104463	44234	1	LOC105230188	XM_011210817.3	0
NW_011876013.1	166680	167881	1202	*	Promoter (<=1kb)	1035	166723	169799	3077	1	LOC105230227	XM_011210875.3	0
NW_011876014.1	49086	50194	1109	*	Promoter (<=1kb)	1036	3092	50288	47197	2	LOC105230249	XM_029553092.1	94
NW_011876016.1	2488	5042	2555	*	Promoter (<=1kb)	1038	1881	4610	2730	2	LOC105230260	XM_011210946.3	0
NW_011876016.1	10623	11776	1154	*	Promoter (<=1kb)	1038	10735	13869	3135	1	LOC105230270	XM_011210958.3	0
NW_011876016.1	16065	16521	457	*	Distal Intergenic	1038	10769	13869	3101	1	LOC105230270	XM_029553098.1	5296
NW_011876016.1	61013	62501	1489	*	Promoter (<=1kb)	1038	28152	62123	33972	2	LOC105230284	XM_011210978.3	0
NW_011876016.1	79827	81047	1221	*	Promoter (<=1kb)	1038	77150	80935	3786	2	LOC105230303	XM_011211006.3	0
NW_011876016.1	152467	153856	1390	*	Promoter (<=1kb)	1038	135943	152748	16806	2	LOC105230328	XM_011211039.3	0
NW_011876018.1	9686	10018	333	*	Promoter (<=1kb)	1040	1489	10139	8651	2	LOC105230354	XM_011211080.2	121
NW_011876018.1	25289	26254	966	*	Promoter (<=1kb)	1040	23952	26195	2244	2	LOC105230372	XM_011211109.3	0
NW_011876018.1	26675	27776	1102	*	Promoter (<=1kb)	1040	26762	28244	1483	1	LOC105230381	XM_011211118.3	0
NW_011876018.1	29141	30091	951	*	Promoter (<=1kb)	1040	28236	30017	1782	2	LOC105230431	XM_019992062.2	0
NW_011876018.1	30455	31455	1001	*	Promoter (<=1kb)	1040	30310	31967	1658	1	LOC105230390	XM_011211131.3	145
NW_011876018.1	32520	34741	2222	*	Promoter (<=1kb)	1040	32063	33481	1419	2	LOC105230397	XM_011211145.3	0
NW_011876019.1	8696	9119	424	*	Distal Intergenic	1041	18541	42451	23911	2	LOC105230439	XR_852760.3	33332
NW_011876019.1	9313	11950	2638	*	Distal Intergenic	1041	18541	42451	23911	2	LOC105230439	XR_852760.3	30501
NW_011876019.1	15793	16242	450	*	Distal Intergenic	1041	18541	42451	23911	2	LOC105230439	XR_852760.3	26209
NW_011876019.1	41557	42516	960	*	Promoter (<=1kb)	1041	18541	42451	23911	2	LOC105230439	XR_852760.3	0
NW_011876019.1	45935	46788	854	*	Promoter (<=1kb)	1041	45942	47580	1639	1	LOC105230448	XM_011211222.3	0
NW_011876019.1	62498	63722	1225	*	Intron (XM_029553101.1/LOC105230463, intron 1 of 3)	1041	53488	68805	15318	1	LOC105230463	XM_029553101.1	9010
NW_011876022.1	28975	29476	502	*	Promoter (<=1kb)	1043	28608	29606	999	1	LOC105230501	XM_011211291.3	367
NW_011876022.1	50371	50913	543	*	Promoter (<=1kb)	1043	50207	51231	1025	1	LOC105230550	XM_011211367.3	164
NW_011876023.1	6683	7581	899	*	Promoter (<=1kb)	1044	5579	7465	1887	2	LOC105230557	XM_011211380.3	0
NW_011876023.1	7980	9182	1203	*	Promoter (<=1kb)	1044	8088	12893	4806	1	LOC105230572	XM_019992151.2	0
NW_011876024.1	23758	24967	1210	*	Promoter (<=1kb)	1045	21754	24900	3147	2	LOC105230614	XM_011211508.3	0
NW_011876024.1	50423	51244	822	*	Promoter (<=1kb)	1045	21754	51418	29665	2	LOC105230614	XM_011211535.3	174
NW_011876025.1	117297	117860	564	*	Distal Intergenic	1046	23505	78866	55362	2	LOC105230674	XM_011211614.3	-38431
NW_011876026.1	97030	97552	523	*	Promoter (1-2kb)	1047	52070	98771	46702	2	LOC105230682	XM_029553111.1	1219
NW_011876026.1	97733	98849	1117	*	Promoter (<=1kb)	1047	52070	98771	46702	2	LOC105230682	XM_029553111.1	0
NW_011876026.1	102101	103227	1127	*	Promoter (<=1kb)	1047	101390	103120	1731	2	LOC105230689	XM_011211640.2	0
NW_011876026.1	135986	137012	1027	*	Promoter (<=1kb)	1047	135785	137246	1462	1	LOC105230731	XM_011211695.3	201
NW_011876026.1	138257	139084	828	*	Promoter (<=1kb)	1047	138020	141644	3625	1	LOC115066616	XR_003846164.1	237
NW_011876027.1	82215	82659	445	*	Promoter (<=1kb)	1048	82716	123118	40403	1	LOC105230750	XM_011211719.3	-57
NW_011876029.1	129007	132716	3710	*	Promoter (<=1kb)	1050	5411	131917	126507	2	LOC105230773	XM_019992219.2	0
NW_011876030.1	7568	8169	602	*	Distal Intergenic	1051	136692	138330	1639	2	LOC105230789	XM_011211772.3	130161
NW_011876031.1	104421	104881	461	*	Promoter (<=1kb)	1052	10538	104363	93826	2	LOC105230824	XM_011211838.3	-58
NW_011876031.1	105059	105668	610	*	Promoter (<=1kb)	1052	10538	105709	95172	2	LOC105230824	XM_019992258.2	41
NW_011876033.1	46046	46315	270	*	Promoter (<=1kb)	1054	45920	80799	34880	1	LOC105231008	XM_011212083.3	126
NW_011876033.1	47944	48756	813	*	Promoter (2-3kb)	1054	45920	80799	34880	1	LOC105231008	XM_011212083.3	2024
NW_011876033.1	92971	93731	761	*	Promoter (<=1kb)	1054	93075	130247	37173	1	LOC105231026	XM_029553123.1	0
NW_011876033.1	159298	160721	1424	*	Promoter (<=1kb)	1054	138123	160653	22531	2	LOC105231036	XM_011212163.3	0
NW_011876039.1	64677	66214	1538	*	Promoter (<=1kb)	1060	19130	66072	46943	2	LOC105231136	XM_029553129.1	0
NW_011876039.1	117752	119345	1594	*	Promoter (<=1kb)	1060	75672	118363	42692	2	LOC105231145	XM_011212278.3	0
NW_011876039.1	119604	120240	637	*	Promoter (<=1kb)	1060	118363	119217	855	2	LOC109579949	XM_019992358.1	-387
NW_011876039.1	121790	122080	291	*	Promoter (2-3kb)	1060	118363	119217	855	2	LOC109579949	XM_019992358.1	-2573
NW_011876039.1	154394	155595	1202	*	Promoter (<=1kb)	1060	155085	155833	749	1	LOC105231154	XM_019992367.2	0
NW_011876039.1	163847	164769	923	*	Promoter (<=1kb)	1060	152194	164624	12431	2	LOC105231168	XM_029553127.1	0
NW_011876040.1	70374	71411	1038	*	Promoter (<=1kb)	1061	70390	115232	44843	1	LOC105231209	XM_029553134.1	0
NW_011876040.1	71593	72084	492	*	Promoter (1-2kb)	1061	70410	115232	44823	1	LOC105231209	XM_011212396.3	1183
NW_011876043.1	15586	18193	2608	*	Promoter (<=1kb)	1063	17179	19135	1957	1	LOC105231317	XM_029553139.1	0
NW_011876043.1	19869	20857	989	*	Promoter (<=1kb)	1063	19961	22322	2362	1	LOC105231332	XM_011212580.3	0
NW_011876043.1	33266	34008	743	*	Promoter (<=1kb)	1063	33349	34893	1545	1	LOC105231365	XM_019992408.2	0
NW_011876043.1	35155	35997	843	*	Promoter (<=1kb)	1063	34955	36010	1056	2	LOC105231343	XM_011212606.2	13
NW_011876044.1	35824	36712	889	*	Promoter (<=1kb)	1064	26610	36650	10041	2	LOC105231382	XM_011212668.3	0
NW_011876044.1	37228	38451	1224	*	Promoter (<=1kb)	1064	37294	39277	1984	1	LOC105231392	XM_011212680.3	0
NW_011876046.1	602	1000	399	*	Promoter (<=1kb)	1066	292	1023	732	2	LOC105231421	XM_011212714.3	23
NW_011876046.1	85875	86423	549	*	Promoter (<=1kb)	1066	65324	87170	21847	2	LOC105231485	XM_011212798.3	747
NW_011876046.1	86682	87100	419	*	Promoter (<=1kb)	1066	65324	87170	21847	2	LOC105231485	XM_011212798.3	70
NW_011876046.1	141279	142514	1236	*	Promoter (<=1kb)	1066	70349	142413	72065	2	LOC105231460	XM_019992455.2	0
NW_011876047.1	13596	13980	385	*	Promoter (<=1kb)	1067	13390	60552	47163	1	LOC105231504	XM_029553166.1	206
NW_011876047.1	15478	17581	2104	*	Promoter (<=1kb)	1067	16420	60552	44133	1	LOC105231504	XM_029553159.1	0
NW_011876048.1	74614	75909	1296	*	Promoter (<=1kb)	1068	64942	75819	10878	2	LOC105231510	XM_011212843.3	0
NW_011876048.1	151467	152679	1213	*	Promoter (<=1kb)	1068	141347	152455	11109	2	LOC105231532	XM_029553168.1	0
NW_011876049.1	82862	83956	1095	*	Promoter (<=1kb)	1069	83267	83906	640	2	LOC115066627	XM_029553171.1	0
NW_011876049.1	85422	86104	683	*	Promoter (<=1kb)	1069	85513	88108	2596	1	LOC105231572	XM_011212946.3	0
NW_011876050.1	74167	75251	1085	*	Promoter (<=1kb)	1070	74346	75476	1131	2	LOC109579990	XR_002184051.2	225
NW_011876050.1	77671	78810	1140	*	Promoter (<=1kb)	1070	77719	80433	2715	1	LOC105231626	XM_011213033.3	0
NW_011876052.1	1257	2085	829	*	Promoter (<=1kb)	1072	1182	5519	4338	1	LOC105231925	XM_011213454.3	75
NW_011876052.1	6353	7144	792	*	Promoter (<=1kb)	1072	6260	7884	1625	1	LOC105231714	XM_011213145.3	93
NW_011876052.1	8276	10104	1829	*	Promoter (<=1kb)	1072	7875	9201	1327	2	LOC105231706	XM_011213132.3	0
NW_011876052.1	10684	12617	1934	*	Promoter (<=1kb)	1072	10229	11431	1203	2	LOC105231723	XM_011213158.3	0
NW_011876052.1	15534	16962	1429	*	Promoter (<=1kb)	1072	13437	16464	3028	2	LOC105231738	XM_011213201.3	0
NW_011876052.1	18701	21580	2880	*	Promoter (<=1kb)	1072	17503	19353	1851	2	LOC105231791	XM_011213261.2	0
NW_011876052.1	31494	32662	1169	*	Intron (XM_029553174.1/LOC105231817, intron 2 of 14)	1072	26525	28053	1529	1	LOC109579993	XM_019992624.2	4969
NW_011876052.1	78556	80815	2260	*	Promoter (<=1kb)	1072	72943	79675	6733	2	LOC105231824	XM_011213303.3	0
NW_011876052.1	83937	84711	775	*	Promoter (<=1kb)	1072	82590	84607	2018	2	LOC105231848	XM_019992651.2	0
NW_011876052.1	85034	86196	1163	*	Promoter (<=1kb)	1072	85263	117184	31922	1	LOC105231864	XM_011213392.3	0
NW_011876052.1	86444	88081	1638	*	Promoter (<=1kb)	1072	86326	117184	30859	1	LOC105231864	XM_029553180.1	118
NW_011876052.1	100475	100991	517	*	Promoter (<=1kb)	1072	100304	106296	5993	1	LOC115066628	XR_003846167.1	171
NW_011876052.1	101149	102049	901	*	Promoter (<=1kb)	1072	100304	106296	5993	1	LOC115066628	XR_003846167.1	845
NW_011876052.1	104096	104515	420	*	Intron (XM_011213392.3/LOC105231864, intron 6 of 14)	1072	100304	106296	5993	1	LOC115066628	XR_003846167.1	3792
NW_011876052.1	118309	119237	929	*	Promoter (<=1kb)	1072	118417	120634	2218	1	LOC105231899	XM_011213413.2	0
NW_011876052.1	122667	125273	2607	*	Promoter (<=1kb)	1072	120705	123913	3209	2	LOC105231909	XM_011213429.3	0
NW_011876053.1	84065	84836	772	*	Promoter (<=1kb)	1073	74788	84546	9759	2	LOC105232031	XM_029553193.1	0
NW_011876053.1	85133	86727	1595	*	Promoter (<=1kb)	1073	85529	87605	2077	1	LOC115066630	XM_029553187.1	0
NW_011876053.1	94575	95666	1092	*	Promoter (<=1kb)	1073	94592	98721	4130	1	LOC105231946	XM_011213475.2	0
NW_011876053.1	114174	115326	1153	*	Promoter (<=1kb)	1073	114135	115166	1032	2	LOC105231964	NM_001304974.1	0
NW_011876055.1	29981	30999	1019	*	Intron (XM_019992662.2/LOC105232047, intron 4 of 15)	1075	1925	27115	25191	1	LOC115066632	XR_003846168.1	28056
NW_011876055.1	41404	41987	584	*	Intron (XM_019992662.2/LOC105232047, intron 2 of 15)	1075	1359	63008	61650	2	LOC105232047	XM_019992662.2	21021
NW_011876055.1	61434	63062	1629	*	Promoter (<=1kb)	1075	1359	63008	61650	2	LOC105232047	XM_019992662.2	0
NW_011876055.1	110012	111250	1239	*	Promoter (<=1kb)	1075	110337	111258	922	2	LOC105232070	XM_011213665.3	8
NW_011876055.1	125043	126216	1174	*	Promoter (<=1kb)	1075	125089	126556	1468	1	LOC105232081	XM_011213685.3	0
NW_011876055.1	179160	180777	1618	*	Promoter (<=1kb)	1075	136662	180680	44019	2	LOC105232091	XM_011213697.3	0
NW_011876055.1	195030	196400	1371	*	Promoter (<=1kb)	1075	195298	196035	738	1	LOC105232122	XM_011213732.3	0
NW_011876056.1	3296	3666	371	*	Promoter (<=1kb)	1076	36	3577	3542	2	LOC109580004	XM_029553195.1	0
NW_011876058.1	24412	26267	1856	*	Promoter (<=1kb)	1078	24542	105650	81109	1	LOC105232163	XM_029553199.1	0
NW_011876058.1	138828	141132	2305	*	Promoter (<=1kb)	1078	138733	240520	101788	1	LOC105232171	XM_019992664.2	95
NW_011876059.1	95960	98457	2498	*	Promoter (<=1kb)	1079	92551	97148	4598	2	LOC105232247	XM_011213880.3	0
NW_011876059.1	121216	121978	763	*	Promoter (<=1kb)	1079	120801	164053	43253	1	LOC105232263	XM_029553200.1	415
NW_011876060.1	136038	137499	1462	*	Promoter (<=1kb)	1080	135940	139918	3979	1	LOC105232297	XM_011213956.3	98
NW_011876060.1	147161	149207	2047	*	Promoter (<=1kb)	1080	143214	149340	6127	2	LOC105232288	XM_011213936.3	133
NW_011876061.1	184494	185807	1314	*	Promoter (<=1kb)	1081	184268	198144	13877	1	LOC105232337	XM_011213991.3	226
NW_011876062.1	68583	70032	1450	*	Promoter (<=1kb)	1082	68625	70009	1385	1	LOC105232363	XM_011214028.3	0
NW_011876062.1	70275	71166	892	*	Promoter (<=1kb)	1082	70434	89121	18688	1	LOC105232375	XM_011214036.3	0
NW_011876062.1	89396	90495	1100	*	Promoter (<=1kb)	1082	89415	92761	3347	1	LOC105232469	XM_011214153.3	0
NW_011876062.1	96533	97815	1283	*	Promoter (<=1kb)	1082	96558	100281	3724	1	LOC105232434	XM_011214124.3	0
NW_011876062.1	103660	105026	1367	*	Promoter (<=1kb)	1082	100712	104968	4257	2	LOC105232418	XM_011214086.3	0
NW_011876062.1	116683	117678	996	*	Promoter (<=1kb)	1082	116777	119355	2579	1	LOC105232381	XM_011214044.3	0
NW_011876062.1	120962	122240	1279	*	Promoter (<=1kb)	1082	120997	121870	874	1	LOC105232480	XM_011214164.2	0
NW_011876062.1	124887	126380	1494	*	Promoter (<=1kb)	1082	123064	126509	3446	2	LOC105232491	XM_011214175.3	129
NW_011876062.1	129121	129768	648	*	Promoter (<=1kb)	1082	126728	129680	2953	2	LOC105232499	XM_019992677.2	0
NW_011876062.1	132141	134352	2212	*	Promoter (<=1kb)	1082	132150	133208	1059	2	LOC105232515	XM_011214213.3	0
NW_011876062.1	138316	139426	1111	*	Promoter (<=1kb)	1082	134766	139327	4562	2	LOC105232535	XM_011214246.2	0
NW_011876063.1	33724	34848	1125	*	Promoter (<=1kb)	1083	34025	34779	755	2	LOC105232545	XM_011214258.3	0
NW_011876063.1	68740	70058	1319	*	Distal Intergenic	1083	99270	219611	120342	1	LOC105232556	XM_011214269.3	-29212
NW_011876063.1	98619	99939	1321	*	Promoter (<=1kb)	1083	99270	219611	120342	1	LOC105232556	XM_011214269.3	0
NW_011876063.1	159854	161320	1467	*	Promoter (<=1kb)	1083	159501	162451	2951	1	LOC115066636	XR_003846175.1	353
NW_011876064.1	513	2027	1515	*	Promoter (2-3kb)	1084	4687	19266	14580	1	LOC105232572	XM_011214295.3	-2660
NW_011876064.1	4714	5860	1147	*	Promoter (<=1kb)	1084	4692	19266	14575	1	LOC105232572	XM_011214304.3	22
NW_011876064.1	23121	23796	676	*	Promoter (<=1kb)	1084	23128	24653	1526	1	LOC105232599	XM_011214350.3	0
NW_011876064.1	25051	26300	1250	*	Promoter (<=1kb)	1084	24508	26255	1748	2	L12r1	XM_011214328.3	0
NW_011876064.1	91053	91905	853	*	Promoter (<=1kb)	1084	59498	91837	32340	2	LOC105232634	XM_029553215.1	0
NW_011876064.1	92148	92787	640	*	Promoter (<=1kb)	1084	92184	92855	672	2	LOC105232640	XM_011214414.3	68
NW_011876064.1	132488	133433	946	*	Promoter (<=1kb)	1084	132590	160014	27425	1	LOC105232689	XM_011214472.3	0
NW_011876064.1	161684	162650	967	*	Promoter (<=1kb)	1084	161629	165273	3645	1	LOC105232714	XM_011214506.3	55
NW_011876067.1	178987	180523	1537	*	Promoter (<=1kb)	1086	178758	180426	1669	2	LOC105232739	XM_011214557.3	0
NW_011876068.1	24922	26496	1575	*	Promoter (<=1kb)	1087	13089	26399	13311	2	LOC105232768	XM_011214600.3	0
NW_011876068.1	27115	28433	1319	*	Promoter (<=1kb)	1087	27179	33921	6743	1	LOC105232783	XM_011214614.3	0
NW_011876068.1	40471	42075	1605	*	Promoter (<=1kb)	1087	35920	41988	6069	2	LOC105232787	XM_011214639.2	0
NW_011876068.1	43203	45406	2204	*	Promoter (<=1kb)	1087	43285	47504	4220	1	LOC105232797	XM_011214669.3	0
NW_011876068.1	49416	50730	1315	*	Promoter (<=1kb)	1087	49710	52792	3083	1	LOC105232810	XM_011214680.3	0
NW_011876068.1	123839	125666	1828	*	Promoter (<=1kb)	1087	53193	125582	72390	2	LOC105232825	XM_029553220.1	0
NW_011876070.1	25408	26735	1328	*	Promoter (<=1kb)	1089	25489	29598	4110	1	LOC105232827	XM_011214698.3	0
NW_011876070.1	55305	56200	896	*	Promoter (<=1kb)	1089	55382	56243	862	1	LOC105232830	XM_011214701.2	0
NW_011876070.1	56630	57829	1200	*	Promoter (<=1kb)	1089	56242	57873	1632	2	LOC105232829	XM_011214700.3	44
NW_011876070.1	58050	58619	570	*	Promoter (<=1kb)	1089	57972	60933	2962	1	LOC105232831	XM_011214703.3	78
NW_011876070.1	61452	62230	779	*	Promoter (<=1kb)	1089	61454	63798	2345	1	LOC105232833	XM_019992692.2	0
NW_011876070.1	62731	63300	570	*	Promoter (1-2kb)	1089	61454	63798	2345	1	LOC105232833	XM_019992692.2	1277
NW_011876070.1	142024	142627	604	*	5' UTR	1089	136580	149277	12698	2	LOC105232838	XM_011214714.3	6650
NW_011876070.1	158276	159641	1366	*	Promoter (1-2kb)	1089	160699	174791	14093	1	LOC105232839	XM_029553223.1	-1058
NW_011876070.1	167028	167584	557	*	Intron (XM_029553223.1/LOC105232839, intron 1 of 1)	1089	160699	174791	14093	1	LOC105232839	XM_029553223.1	6329
NW_011876070.1	176915	178001	1087	*	Promoter (<=1kb)	1089	174609	177890	3282	2	LOC105232841	XM_029553222.1	0
NW_011876070.1	178633	179808	1176	*	Promoter (<=1kb)	1089	177993	179845	1853	2	LOC105232842	XM_029553221.1	37
NW_011876071.1	71994	73198	1205	*	Promoter (<=1kb)	1090	70094	73101	3008	2	LOC105232849	XM_011214728.3	0
NW_011876072.1	62247	62474	228	*	Distal Intergenic	1091	75019	112624	37606	1	LOC105232853	XM_011214730.3	-12545
NW_011876072.1	69014	70158	1145	*	Distal Intergenic	1091	75019	112624	37606	1	LOC105232853	XM_011214730.3	-4861
NW_011876072.1	70496	70922	427	*	Distal Intergenic	1091	75019	112624	37606	1	LOC105232853	XM_011214730.3	-4097
NW_011876072.1	75058	76054	997	*	Promoter (<=1kb)	1091	75019	112624	37606	1	LOC105232853	XM_011214730.3	39
NW_011876074.1	134662	135800	1139	*	Promoter (<=1kb)	1093	120683	134357	13675	2	LOC105232855	XM_011214735.3	-305
NW_011876074.1	156520	158485	1966	*	Promoter (<=1kb)	1093	155151	157025	1875	2	LOC105232856	XM_019992699.2	0
NW_011876074.1	170032	170654	623	*	Promoter (<=1kb)	1093	159479	169966	10488	2	LOC105232858	XM_011214737.1	-66
NW_011876074.1	171735	172831	1097	*	Promoter (<=1kb)	1093	171819	173307	1489	1	LOC105232860	XM_011214739.3	0
NW_011876074.1	177961	178364	404	*	Promoter (<=1kb)	1093	177826	178690	865	1	LOC105232862	XM_019992703.2	135
NW_011876074.1	178696	179241	546	*	Promoter (<=1kb)	1093	178603	179316	714	2	LOC105232861	XM_011214742.2	75
NW_011876074.1	179719	181235	1517	*	Promoter (<=1kb)	1093	179710	181236	1527	2	LOC105232863	XM_011214745.3	1
NW_011876075.1	4284	7197	2914	*	Distal Intergenic	1094	30454	58567	28114	2	LOC105232865	XM_019992708.2	51370
NW_011876075.1	57393	58635	1243	*	Promoter (<=1kb)	1094	30454	58567	28114	2	LOC105232865	XM_019992708.2	0
NW_011876075.1	84387	85153	767	*	Promoter (<=1kb)	1094	84354	85421	1068	1	LOC105232868	XR_852852.3	33
NW_011876075.1	95195	97242	2048	*	Promoter (<=1kb)	1094	85276	97159	11884	2	LOC105232867	XM_011214749.3	0
NW_011876075.1	235091	235973	883	*	Promoter (<=1kb)	1094	130331	235664	105334	2	LOC105232869	XM_011214751.3	0
NW_011876075.1	236126	237499	1374	*	Promoter (<=1kb)	1094	130331	236829	106499	2	LOC105232869	XM_011214754.3	0
NW_011876076.1	466	2262	1797	*	Promoter (<=1kb)	1095	640	2224	1585	2	LOC105232870	XM_011214758.2	0
NW_011876076.1	10058	11286	1229	*	Promoter (<=1kb)	1095	10237	14415	4179	1	LOC105232871	XM_011214759.2	0
NW_011876076.1	28178	28940	763	*	Promoter (<=1kb)	1095	28137	50877	22741	1	LOC105232874	XM_029553237.1	41
NW_011876077.1	17094	17498	405	*	Promoter (<=1kb)	1096	16185	17594	1410	2	LOC105232882	XM_011214771.3	96
NW_011876077.1	87719	88496	778	*	Promoter (<=1kb)	1096	87810	95483	7674	1	LOC105232886	XM_011214776.2	0
NW_011876077.1	111338	112184	847	*	Promoter (<=1kb)	1096	107261	112108	4848	2	LOC105232887	XM_011214777.3	0
NW_011876077.1	136471	139113	2643	*	Promoter (<=1kb)	1096	136854	162556	25703	1	LOC105232888	XM_029553241.1	0
NW_011876078.1	8423	10279	1857	*	Promoter (<=1kb)	1097	8421	17849	9429	1	LOC105232891	XM_011214781.3	2
NW_011876078.1	225072	226114	1043	*	Distal Intergenic	1097	108948	213931	104984	1	LOC105232894	XM_029553242.1	116124
NW_011876079.1	51706	52874	1169	*	Promoter (<=1kb)	1098	50530	52764	2235	2	LOC105232896	XM_011214787.3	0
NW_011876079.1	53116	54519	1404	*	Promoter (<=1kb)	1098	53217	59467	6251	1	LOC105232897	XM_011214788.3	0
NW_011876079.1	74086	75452	1367	*	Promoter (<=1kb)	1098	72357	75428	3072	2	LOC105232898	XM_011214789.3	0
NW_011876079.1	75961	76828	868	*	Promoter (<=1kb)	1098	75627	76747	1121	2	LOC105232899	XM_011214790.3	0
NW_011876079.1	77691	78566	876	*	Promoter (<=1kb)	1098	77348	78831	1484	2	LOC105232900	XM_019992716.1	265
NW_011876079.1	79692	81415	1724	*	Promoter (<=1kb)	1098	77348	79984	2637	2	LOC105232900	XM_011214793.3	0
NW_011876079.1	84823	85763	941	*	Promoter (<=1kb)	1098	82392	85524	3133	2	LOC105232904	XM_011214798.3	0
NW_011876079.1	86193	86935	743	*	Promoter (<=1kb)	1098	86201	87972	1772	1	LOC105232903	XM_011214797.2	0
NW_011876079.1	89150	91146	1997	*	Promoter (<=1kb)	1098	90022	91560	1539	1	LOC105232906	XM_011214803.3	0
NW_011876079.1	91345	92417	1073	*	Promoter (<=1kb)	1098	91557	92407	851	2	LOC105232905	XM_011214802.3	0
NW_011876079.1	92573	93618	1046	*	Promoter (<=1kb)	1098	92528	95148	2621	1	LOC105232908	XM_011214805.3	45
NW_011876079.1	95062	97081	2020	*	Promoter (<=1kb)	1098	95044	95950	907	2	LOC105232907	XM_011214804.3	0
NW_011876079.1	97132	98657	1526	*	Promoter (<=1kb)	1098	96826	98564	1739	2	LOC105232909	XM_011214806.3	0
NW_011876080.1	121690	125219	3530	*	Promoter (<=1kb)	1099	87798	124180	36383	2	LOC105232916	XM_029553248.1	0
NW_011876080.1	225655	227154	1500	*	Promoter (<=1kb)	1099	192617	226372	33756	2	LOC105232918	XM_011214817.1	0
NW_011876080.1	229396	230334	939	*	Promoter (<=1kb)	1099	229384	231774	2391	1	LOC105232919	XM_011214821.2	12
NW_011876080.1	232301	233309	1009	*	Promoter (<=1kb)	1099	232352	260255	27904	1	LOC105232920	XM_011214822.3	0
NW_011876081.1	73973	75021	1049	*	Promoter (<=1kb)	1100	75981	83456	7476	1	LOC105232922	XM_029553251.1	-960
NW_011876081.1	165040	166779	1740	*	Promoter (<=1kb)	1100	119282	166818	47537	2	LOC105232924	XM_011214825.3	39
NW_011876083.1	85172	87322	2151	*	Promoter (<=1kb)	1102	83983	86377	2395	2	LOC105232934	XM_011214843.3	0
NW_011876083.1	90352	91757	1406	*	Promoter (<=1kb)	1102	90465	146297	55833	1	LOC105232938	XM_011214846.3	0
NW_011876083.1	182243	183034	792	*	Promoter (<=1kb)	1102	160722	183089	22368	2	LOC105232940	XM_011214849.3	55
NW_011876086.1	45600	46357	758	*	Promoter (<=1kb)	1104	45960	173565	127606	1	LOC105232943	XM_011214853.3	0
NW_011876086.1	88880	89381	502	*	Intron (XM_011214853.3/LOC105232943, intron 3 of 4)	1104	45960	173565	127606	1	LOC105232943	XM_011214853.3	42920
NW_011876086.1	90233	90676	444	*	Intron (XM_011214853.3/LOC105232943, intron 3 of 4)	1104	45960	173565	127606	1	LOC105232943	XM_011214853.3	44273
NW_011876086.1	90912	91629	718	*	Intron (XM_011214853.3/LOC105232943, intron 3 of 4)	1104	45960	173565	127606	1	LOC105232943	XM_011214853.3	44952
NW_011876086.1	91814	92721	908	*	Intron (XM_011214853.3/LOC105232943, intron 3 of 4)	1104	45960	173565	127606	1	LOC105232943	XM_011214853.3	45854
NW_011876088.1	177666	178905	1240	*	Promoter (<=1kb)	1106	173049	178376	5328	2	LOC105232950	XM_011214862.3	0
NW_011876091.1	174804	175834	1031	*	Promoter (<=1kb)	1109	174883	177725	2843	1	LOC105232966	XM_011214880.3	0
NW_011876091.1	177721	178075	355	*	Promoter (<=1kb)	1109	73845	178042	104198	2	LOC105232961	XM_029553270.1	0
NW_011876091.1	178237	180593	2357	*	Promoter (<=1kb)	1109	178508	179614	1107	1	LOC105232967	XM_011214881.3	0
NW_011876091.1	182229	183330	1102	*	Promoter (<=1kb)	1109	180921	183292	2372	2	LOC105232970	XM_011214886.2	0
NW_011876091.1	183524	184560	1037	*	Promoter (<=1kb)	1109	183499	185701	2203	1	LOC105232969	XM_029553268.1	25
NW_011876091.1	186346	187539	1194	*	Promoter (<=1kb)	1109	185501	187604	2104	2	LOC105232971	XM_029553274.1	65
NW_011876092.1	37618	39554	1937	*	Promoter (<=1kb)	1110	30144	39748	9605	2	LOC105232976	XM_011214895.3	194
NW_011876092.1	105900	106353	454	*	Promoter (<=1kb)	1110	94134	107163	13030	2	LOC105232977	XM_029553277.1	810
NW_011876093.1	49432	50714	1283	*	Promoter (<=1kb)	1111	49461	122835	73375	1	LOC105232988	XM_011214908.1	0
NW_011876093.1	151966	153427	1462	*	Promoter (<=1kb)	1111	145837	153493	7657	2	LOC105232983	XM_019992744.2	66
NW_011876095.1	47310	48005	696	*	Distal Intergenic	1113	86926	111029	24104	2	LOC105232996	XM_011214917.3	63024
NW_011876095.1	109928	111496	1569	*	Promoter (<=1kb)	1113	86926	111029	24104	2	LOC105232996	XM_011214917.3	0
NW_011876095.1	184365	185578	1214	*	Promoter (<=1kb)	1113	183660	185405	1746	2	LOC105232997	XM_011214918.3	0
NW_011876095.1	187162	188645	1484	*	Promoter (<=1kb)	1113	187233	189113	1881	1	LOC105232998	XM_011214919.3	0
NW_011876095.1	189895	191015	1121	*	Promoter (<=1kb)	1113	190059	192184	2126	1	LOC105232999	XM_011214920.3	0
NW_011876096.1	13116	13406	291	*	Distal Intergenic	1114	14792	204827	190036	2	LOC109580024	XR_002184066.2	191421
NW_011876096.1	14998	15263	266	*	Exon (XR_002184066.2/LOC109580024, exon 5 of 5)	1114	14792	204827	190036	2	LOC109580024	XR_002184066.2	189564
NW_011876097.1	4355	5264	910	*	Promoter (<=1kb)	1115	4743	15541	10799	1	LOC105233005	XM_029553301.1	0
NW_011876097.1	5525	6235	711	*	Promoter (<=1kb)	1115	4743	15541	10799	1	LOC105233005	XM_029553301.1	782
NW_011876097.1	70990	72265	1276	*	Promoter (<=1kb)	1115	66302	71121	4820	2	LOC105233007	XM_011214929.3	0
NW_011876097.1	72466	74165	1700	*	Promoter (<=1kb)	1115	72498	90762	18265	1	LOC105233008	XM_011214931.3	0
NW_011876097.1	101478	102333	856	*	Promoter (<=1kb)	1115	101364	103617	2254	1	LOC105233012	XM_011214935.3	114
NW_011876097.1	103504	104300	797	*	Promoter (<=1kb)	1115	103361	104196	836	2	LOC105233010	XM_011214934.3	0
NW_011876097.1	105079	106352	1274	*	Promoter (<=1kb)	1115	105175	106809	1635	1	LOC105233009	XM_011214933.3	0
NW_011876097.1	108966	109644	679	*	Promoter (<=1kb)	1115	109108	219990	110883	1	LOC105233013	XM_011214936.3	0
NW_011876097.1	109838	110549	712	*	Promoter (<=1kb)	1115	109803	219990	110188	1	LOC105233013	XM_029553298.1	35
NW_011876098.1	198774	200003	1230	*	Exon (XM_029553302.1/LOC105233015, exon 31 of 34)	1116	173500	200431	26932	1	LOC105233015	XM_029553302.1	25274
NW_011876099.1	29257	30391	1135	*	Promoter (<=1kb)	1117	2900	30209	27310	2	LOC105233017	XM_019992755.2	0
NW_011876099.1	40889	42162	1274	*	Promoter (<=1kb)	1117	40829	77162	36334	1	LOC105233019	XM_011214950.3	60
NW_011876099.1	115726	118220	2495	*	Promoter (<=1kb)	1117	112940	116656	3717	2	LOC105233020	XM_011214951.3	0
NW_011876099.1	152218	154475	2258	*	Promoter (<=1kb)	1117	134823	153054	18232	2	LOC105233021	XM_019992750.2	0
NW_011876099.1	155259	156340	1082	*	Promoter (<=1kb)	1117	155221	156252	1032	2	LOC105233025	XM_011214957.3	0
NW_011876099.1	157771	158571	801	*	Promoter (<=1kb)	1117	157775	159591	1817	1	LOC105233026	XM_011214958.3	0
NW_011876099.1	161288	162834	1547	*	Promoter (<=1kb)	1117	159243	162781	3539	2	LOC105233027	XM_011214962.3	0
NW_011876099.1	165041	166104	1064	*	Promoter (<=1kb)	1117	163043	166009	2967	2	LOC105233028	XM_019992751.2	0
NW_011876099.1	172760	173711	952	*	Promoter (<=1kb)	1117	172962	174056	1095	1	LOC105233032	XM_011214969.3	0
NW_011876099.1	174288	175359	1072	*	Promoter (<=1kb)	1117	174206	175308	1103	2	LOC105233030	XM_011214967.3	0
NW_011876099.1	179437	181520	2084	*	Promoter (<=1kb)	1117	179081	179966	886	2	LOC115066656	XR_003846185.1	0
NW_011876102.1	157331	158175	845	*	Promoter (<=1kb)	1120	135267	157981	22715	2	LOC105233045	XM_011214988.3	0
NW_011876102.1	163560	164737	1178	*	Promoter (<=1kb)	1120	163625	167449	3825	1	LOC105233046	XM_011214989.3	0
NW_011876102.1	199503	200360	858	*	Promoter (<=1kb)	1120	199234	274517	75284	1	LOC109579191	XM_029553317.1	269
NW_011876103.1	156748	157648	901	*	Promoter (<=1kb)	1121	156648	196630	39983	1	LOC105233051	XM_011214993.3	100
NW_011876103.1	207667	209410	1744	*	Promoter (<=1kb)	1121	208244	227939	19696	1	LOC105233053	XM_011214998.3	0
NW_011876103.1	212612	213691	1080	*	Promoter (<=1kb)	1121	211456	213699	2244	2	LOC105233052	XM_011214996.3	8
NW_011876103.1	229863	232598	2736	*	Promoter (<=1kb)	1121	231459	231534	76	2	LOC115066662	XR_003846189.1	0
NW_011876103.1	238204	239306	1103	*	Promoter (<=1kb)	1121	237857	239243	1387	2	LOC105233056	XM_011215000.2	0
NW_011876104.1	1324	3910	2587	*	Promoter (1-2kb)	1122	4258	5126	869	2	LOC105233058	XR_002184070.2	1216
NW_011876104.1	4500	5215	716	*	Promoter (<=1kb)	1122	4258	5126	869	2	LOC105233058	XR_002184070.2	0
NW_011876104.1	25682	26886	1205	*	Promoter (<=1kb)	1122	25854	34775	8922	1	Dlgp2	XM_019992765.2	0
NW_011876104.1	104168	106469	2302	*	Promoter (<=1kb)	1122	46158	106007	59850	2	LOC105233061	XM_029553323.1	0
NW_011876104.1	107218	107723	506	*	Promoter (<=1kb)	1122	46158	106647	60490	2	LOC105233061	XM_029553322.1	-571
NW_011876104.1	230963	232387	1425	*	Promoter (<=1kb)	1122	212088	232338	20251	2	LOC105233062	XM_011215010.3	0
NW_011876106.1	153318	153757	440	*	Promoter (<=1kb)	1124	125345	154560	29216	2	LOC105233071	XM_011215020.3	803
NW_011876106.1	154100	154440	341	*	Promoter (<=1kb)	1124	125345	154560	29216	2	LOC105233071	XM_011215020.3	120
NW_011876107.1	84394	84724	331	*	Promoter (<=1kb)	1125	85672	86384	713	1	LOC109580031	XM_019992771.2	-948
NW_011876107.1	85720	86508	789	*	Promoter (<=1kb)	1125	85672	86384	713	1	LOC109580031	XM_019992771.2	48
NW_011876107.1	87520	87962	443	*	Promoter (1-2kb)	1125	85672	86384	713	1	LOC109580031	XM_019992771.2	1848
NW_011876108.1	169228	169659	432	*	Intron (XM_019992773.2/LOC105233077, intron 10 of 13)	1126	160870	213859	52990	2	LOC105233077	XM_019992773.2	44200
NW_011876108.1	169816	173459	3644	*	Exon (XM_019992773.2/LOC105233077, exon 9 of 14)	1126	160870	213859	52990	2	LOC105233077	XM_019992773.2	40400
NW_011876108.1	174717	176313	1597	*	Intron (XM_019992773.2/LOC105233077, intron 8 of 13)	1126	160870	213859	52990	2	LOC105233077	XM_019992773.2	37546
NW_011876108.1	211527	213925	2399	*	Promoter (<=1kb)	1126	160870	213859	52990	2	LOC105233077	XM_019992773.2	0
NW_011876108.1	215199	215964	766	*	Promoter (1-2kb)	1126	160870	213859	52990	2	LOC105233077	XM_019992773.2	-1340
NW_011876110.1	6110	6458	349	*	Distal Intergenic	1128	28865	29818	954	1	LOC109580040	XM_019992774.2	-22407
NW_011876110.1	66603	67365	763	*	Promoter (<=1kb)	1128	66583	70001	3419	1	LOC105233084	XM_011215040.3	20
NW_011876110.1	89775	91713	1939	*	Promoter (<=1kb)	1128	84347	91637	7291	2	LOC105233086	XM_019992775.2	0
NW_011876110.1	93534	94676	1143	*	Promoter (1-2kb)	1128	84347	91640	7294	2	LOC105233086	XM_029553332.1	-1894
NW_011876110.1	99565	100043	479	*	Promoter (<=1kb)	1128	93464	100010	6547	2	LOC105233087	XM_011215043.3	0
NW_011876110.1	100680	101734	1055	*	Promoter (<=1kb)	1128	100752	102640	1889	1	LOC105233088	XM_011215044.3	0
NW_011876112.1	128533	129939	1407	*	Promoter (<=1kb)	1130	128565	130042	1478	1	LOC105233101	XM_011215057.3	0
NW_011876112.1	136641	138860	2220	*	Promoter (<=1kb)	1130	131169	138775	7607	2	LOC105233104	XR_003846191.1	0
NW_011876112.1	173981	175077	1097	*	Promoter (<=1kb)	1130	173348	175065	1718	2	LOC105233106	XM_011215064.2	0
NW_011876112.1	187091	187432	342	*	Intron (XM_011215066.2/LOC105233107, intron 1 of 4)	1130	184002	191049	7048	2	LOC105233107	XM_011215066.2	3617
NW_011876113.1	75526	76991	1466	*	Promoter (<=1kb)	1131	35608	76557	40950	2	LOC105233114	XM_029553339.1	0
NW_011876113.1	94484	95304	821	*	Promoter (<=1kb)	1131	94547	125974	31428	1	LOC105233115	XM_011215077.3	0
NW_011876113.1	95518	96025	508	*	Promoter (<=1kb)	1131	94547	125974	31428	1	LOC105233115	XM_011215077.3	971
NW_011876113.1	236925	238103	1179	*	Promoter (<=1kb)	1131	237089	314062	76974	1	LOC105233120	XM_019992782.2	0
NW_011876114.1	123705	124071	367	*	Promoter (2-3kb)	1132	89509	126074	36566	2	LOC105233122	XM_011215085.3	2003
NW_011876114.1	124090	125937	1848	*	Promoter (<=1kb)	1132	89509	126074	36566	2	LOC105233122	XM_011215085.3	137
NW_011876115.1	204619	205100	482	*	Promoter (2-3kb)	1133	149932	207196	57265	2	LOC105233124	XM_019992795.1	2096
NW_011876116.1	3130	5527	2398	*	Promoter (<=1kb)	1134	3043	5419	2377	2	LOC105233130	XM_011215103.3	0
NW_011876116.1	11571	12769	1199	*	Promoter (<=1kb)	1134	11658	15667	4010	1	LOC105233132	XM_011215104.3	0
NW_011876116.1	16602	17652	1051	*	Distal Intergenic	1134	11658	15667	4010	1	LOC105233132	XM_011215104.3	4944
NW_011876116.1	141696	142315	620	*	Promoter (<=1kb)	1134	141614	218135	76522	1	LOC105233133	XM_011215106.3	82
NW_011876116.1	142573	143026	454	*	Promoter (<=1kb)	1134	141614	218135	76522	1	LOC105233133	XM_011215106.3	959
NW_011876118.1	14638	14923	286	*	Promoter (<=1kb)	1136	14593	15451	859	1	LOC105233155	XM_019992799.2	45
NW_011876118.1	30371	31105	735	*	Promoter (<=1kb)	1136	30146	31093	948	1	LOC105233146	XM_011215120.3	225
NW_011876118.1	280261	281414	1154	*	Promoter (<=1kb)	1136	278521	281348	2828	2	LOC105233154	XM_011215128.3	0
NW_011876119.1	214	1096	883	*	Promoter (<=1kb)	1137	136	1031	896	2	LOC105233156	XM_011215130.3	0
NW_011876119.1	2789	4115	1327	*	Promoter (<=1kb)	1137	2835	37139	34305	1	LOC105233157	XM_011215133.3	0
NW_011876119.1	45662	45907	246	*	Promoter (<=1kb)	1137	46196	67742	21547	1	LOC105233158	XR_003846196.1	-289
NW_011876119.1	46091	47333	1243	*	Promoter (<=1kb)	1137	46196	67742	21547	1	LOC105233158	XR_003846196.1	0
NW_011876119.1	97607	100421	2815	*	Promoter (<=1kb)	1137	96990	100300	3311	2	LOC105233160	XM_011215137.3	0
NW_011876119.1	117347	118699	1353	*	Promoter (<=1kb)	1137	117416	134551	17136	1	LOC105233161	XM_011215138.3	0
NW_011876119.1	177510	178501	992	*	Promoter (<=1kb)	1137	147566	178427	30862	2	LOC105233162	XM_011215139.3	0
NW_011876119.1	198380	199353	974	*	Promoter (<=1kb)	1137	187331	199243	11913	2	Rab40	NM_001304972.1	0
NW_011876119.1	199664	200774	1111	*	Promoter (<=1kb)	1137	199692	213575	13884	1	LOC105233164	XM_011215143.3	0
NW_011876119.1	278469	279724	1256	*	Promoter (<=1kb)	1137	224560	279658	55099	2	LOC105233165	XM_011215145.3	0
NW_011876119.1	281721	282441	721	*	Promoter (<=1kb)	1137	281796	301873	20078	1	LOC105233166	XM_011215146.3	0
NW_011876119.1	310778	312164	1387	*	Promoter (<=1kb)	1137	308788	312165	3378	2	LOC105233167	XR_852863.3	1
NW_011876119.1	326324	326903	580	*	Promoter (<=1kb)	1137	326369	328775	2407	1	LOC105233168	XM_011215148.2	0
NW_011876119.1	336641	337587	947	*	Promoter (<=1kb)	1137	337037	340332	3296	1	LOC105233169	XM_011215150.3	0
NW_011876120.1	23183	23821	639	*	Promoter (<=1kb)	1138	23061	23921	861	2	LOC105233172	XM_011215153.3	100
NW_011876120.1	30296	31487	1192	*	Promoter (<=1kb)	1138	25327	31304	5978	2	LOC105233173	XM_011215154.3	0
NW_011876121.1	62636	63063	428	*	Promoter (<=1kb)	1139	61951	63285	1335	2	LOC105233179	XM_011215159.3	222
NW_011876121.1	175202	175858	657	*	Promoter (<=1kb)	1139	175178	188655	13478	1	LOC105233186	XM_011215169.3	24
NW_011876121.1	189465	190712	1248	*	Promoter (<=1kb)	1139	189588	190865	1278	1	LOC105233188	XM_011215174.3	0
NW_011876121.1	192097	194143	2047	*	Promoter (<=1kb)	1139	190768	193093	2326	2	LOC105233187	XM_011215173.3	0
NW_011876121.1	194637	195588	952	*	Promoter (<=1kb)	1139	194706	196104	1399	1	LOC105233190	XM_011215177.3	0
NW_011876121.1	200491	202708	2218	*	Promoter (<=1kb)	1139	199229	201063	1835	2	LOC105233192	XM_011215179.3	0
NW_011876121.1	203643	204589	947	*	Promoter (<=1kb)	1139	203709	207217	3509	1	LOC105233196	XM_011215184.3	0
NW_011876121.1	209983	210933	951	*	Promoter (<=1kb)	1139	207065	210943	3879	2	LOC105233197	XM_011215187.3	10
NW_011876123.1	215244	216468	1225	*	Promoter (<=1kb)	1141	215313	216417	1105	1	LOC105233202	XM_011215197.3	0
NW_011876123.1	224434	226690	2257	*	Promoter (<=1kb)	1141	218292	225275	6984	2	LOC105233203	XM_011215199.3	0
NW_011876123.1	228426	229511	1086	*	Promoter (<=1kb)	1141	228539	229624	1086	1	LOC105233204	XM_011215204.3	0
NW_011876124.1	15154	16578	1425	*	Promoter (<=1kb)	1142	15224	25229	10006	1	LOC105233208	XM_011215211.3	0
NW_011876124.1	27951	28739	789	*	Promoter (<=1kb)	1142	24664	28660	3997	2	LOC105233209	XM_011215212.3	0
NW_011876124.1	29903	32150	2248	*	Promoter (<=1kb)	1142	29024	30812	1789	2	LOC105233210	XM_011215213.3	0
NW_011876124.1	64205	65056	852	*	Promoter (<=1kb)	1142	52430	64790	12361	2	LOC105233211	XM_011215214.3	0
NW_011876124.1	65207	66052	846	*	Promoter (<=1kb)	1142	65247	74432	9186	1	LOC105233212	XM_011215215.3	0
NW_011876124.1	198898	200060	1163	*	Distal Intergenic	1142	201611	210692	9082	2	LOC105233215	XM_019992817.2	10632
NW_011876124.1	208746	210757	2012	*	Promoter (<=1kb)	1142	201611	210692	9082	2	LOC105233215	XM_019992817.2	0
NW_011876125.1	22413	23601	1189	*	Distal Intergenic	1143	37695	38438	744	1	LOC105233217	XM_019992821.2	-14094
NW_011876125.1	82539	82982	444	*	Promoter (<=1kb)	1143	77512	82919	5408	2	LOC105233222	XM_029553381.1	0
NW_011876125.1	116473	117819	1347	*	Promoter (<=1kb)	1143	113671	117721	4051	2	LOC105233224	XM_011215229.3	0
NW_011876125.1	120615	121463	849	*	Promoter (<=1kb)	1143	119633	121426	1794	2	LOC105233225	XM_011215232.3	0
NW_011876125.1	126264	127639	1376	*	Promoter (<=1kb)	1143	126349	127952	1604	1	LOC105233228	XM_011215235.3	0
NW_011876125.1	139793	141368	1576	*	Promoter (<=1kb)	1143	128949	141284	12336	2	LOC105233229	XM_011215236.3	0
NW_011876125.1	188717	189182	466	*	Promoter (<=1kb)	1143	187246	189330	2085	2	LOC105233230	XM_029553378.1	148
NW_011876126.1	55714	57101	1388	*	Promoter (<=1kb)	1144	19644	57036	37393	2	LOC105233234	XM_011215242.3	0
NW_011876126.1	90725	92234	1510	*	Promoter (<=1kb)	1144	90848	96798	5951	1	LOC105233237	XM_011215251.3	0
NW_011876126.1	99842	100633	792	*	Promoter (<=1kb)	1144	99964	102621	2658	1	LOC105233239	XM_011215252.3	0
NW_011876126.1	103489	104817	1329	*	Promoter (<=1kb)	1144	102326	104741	2416	2	LOC105233240	XM_011215253.2	0
NW_011876126.1	111675	112796	1122	*	Promoter (<=1kb)	1144	111779	115897	4119	1	LOC105233241	XM_011215257.3	0
NW_011876126.1	200119	201641	1523	*	Intron (XM_011215259.3/LOC105233242, intron 1 of 5)	1144	111779	115897	4119	1	LOC105233241	XM_029553384.1	88340
NW_011876126.1	289320	290428	1109	*	Promoter (<=1kb)	1144	141125	290345	149221	2	LOC105233242	XM_011215259.3	0
NW_011876127.1	203958	204364	407	*	Promoter (<=1kb)	1145	203097	208096	5000	1	LOC109580049	XR_002184081.2	861
NW_011876128.1	525	2092	1568	*	Promoter (<=1kb)	1146	645	2766	2122	1	LOC105233245	XM_011215263.2	0
NW_011876128.1	8081	9198	1118	*	Promoter (<=1kb)	1146	7879	11127	3249	1	LOC105233248	XM_011215266.3	202
NW_011876128.1	14239	15809	1571	*	Promoter (<=1kb)	1146	14791	15689	899	2	LOC105233249	XR_002184083.2	0
NW_011876128.1	16064	17386	1323	*	Promoter (<=1kb)	1146	16079	22867	6789	1	LOC105233250	XM_029553389.1	0
NW_011876128.1	33041	34107	1067	*	Promoter (<=1kb)	1146	27616	33458	5843	2	LOC105233251	XR_852869.2	0
NW_011876128.1	35054	35665	612	*	Promoter (<=1kb)	1146	35069	84337	49269	1	LOC105233252	XM_011215277.3	0
NW_011876128.1	96134	96445	312	*	Promoter (<=1kb)	1146	84305	97109	12805	2	LOC105233266	XM_011215304.3	664
NW_011876128.1	96630	97064	435	*	Promoter (<=1kb)	1146	84305	97109	12805	2	LOC105233266	XM_011215304.3	45
NW_011876128.1	136640	137657	1018	*	Exon (XM_019992826.2/LOC105233267, exon 6 of 19)	1146	148677	156091	7415	2	LOC105233256	XM_019992827.2	18434
NW_011876128.1	292792	294168	1377	*	Promoter (<=1kb)	1146	290981	293955	2975	2	LOC105233260	XM_011215298.3	0
NW_011876128.1	295491	296755	1265	*	Promoter (<=1kb)	1146	295595	298430	2836	1	LOC105233261	XM_011215299.3	0
NW_011876128.1	299078	300220	1143	*	Promoter (<=1kb)	1146	298822	300151	1330	2	LOC105233262	XM_011215301.3	0
NW_011876129.1	130260	130930	671	*	Distal Intergenic	1147	104105	106055	1951	1	LOC105233272	XM_011215311.2	26155
NW_011876129.1	226592	227259	668	*	Promoter (<=1kb)	1147	226580	236313	9734	1	LOC115066684	XM_029553399.1	12
NW_011876134.1	35591	37633	2043	*	Promoter (1-2kb)	1152	38363	39380	1018	2	LOC105233296	XM_011215335.3	1747
NW_011876134.1	189527	190510	984	*	Promoter (<=1kb)	1152	189254	190448	1195	2	LOC105233300	XM_011215340.3	0
NW_011876134.1	190706	191772	1067	*	Promoter (<=1kb)	1152	190790	193605	2816	1	LOC105233303	XM_011215344.3	0
NW_011876134.1	193939	195209	1271	*	Promoter (<=1kb)	1152	193540	195140	1601	2	LOC105233302	XM_011215342.3	0
NW_011876134.1	195553	196507	955	*	Promoter (<=1kb)	1152	195595	198337	2743	1	LOC105233305	XM_011215345.3	0
NW_011876134.1	212086	213053	968	*	Promoter (<=1kb)	1152	211102	213044	1943	2	LOC105233306	XM_011215346.2	0
NW_011876135.1	98939	100367	1429	*	Promoter (<=1kb)	1153	18397	100432	82036	2	LOC105233308	XM_011215348.3	65
NW_011876135.1	210356	210986	631	*	Promoter (<=1kb)	1153	206504	210732	4229	2	LOC105233309	XM_011215351.3	0
NW_011876135.1	229969	231017	1049	*	Promoter (<=1kb)	1153	230385	247289	16905	1	LOC105233310	XM_011215353.3	0
NW_011876135.1	231171	232038	868	*	Promoter (<=1kb)	1153	231545	247289	15745	1	LOC105233310	XM_011215356.3	0
NW_011876135.1	232323	233982	1660	*	Promoter (<=1kb)	1153	231735	250361	18627	1	LOC105233310	XM_011215359.3	588
NW_011876135.1	270090	271202	1113	*	Promoter (<=1kb)	1153	270089	271039	951	1	LOC105233313	XM_011215363.3	1
NW_011876135.1	271838	272747	910	*	Promoter (<=1kb)	1153	271830	273473	1644	1	LOC105233314	XM_011215364.3	8
NW_011876135.1	273927	274975	1049	*	Promoter (<=1kb)	1153	273295	274958	1664	2	LOC105233316	XM_011215365.2	0
NW_011876136.1	99733	100103	371	*	Promoter (<=1kb)	1154	53494	99908	46415	2	LOC105233319	XM_011215369.3	0
NW_011876136.1	100601	101205	605	*	Promoter (<=1kb)	1154	53494	99908	46415	2	LOC105233319	XM_011215369.3	-693
NW_011876136.1	108996	110125	1130	*	Promoter (<=1kb)	1154	109094	114618	5525	1	LOC105233320	XM_011215370.3	0
NW_011876136.1	153366	154306	941	*	Promoter (<=1kb)	1154	116704	154272	37569	2	LOC105233323	XM_011215374.3	0
NW_011876136.1	154705	155174	470	*	Promoter (<=1kb)	1154	154425	157186	2762	1	LOC105233321	XM_011215371.3	280
NW_011876136.1	156313	157265	953	*	Promoter (1-2kb)	1154	154425	157186	2762	1	LOC105233321	XM_011215371.3	1888
NW_011876136.1	170321	171685	1365	*	Promoter (<=1kb)	1154	170400	172585	2186	1	LOC105233325	XM_029553425.1	0
NW_011876136.1	179409	180405	997	*	Promoter (<=1kb)	1154	172481	180309	7829	2	LOC105233324	XM_011215375.3	0
NW_011876136.1	180570	181678	1109	*	Promoter (<=1kb)	1154	180495	191107	10613	1	LOC105233330	XM_019992849.2	75
NW_011876136.1	206245	207292	1048	*	Promoter (<=1kb)	1154	193424	207229	13806	2	LOC105233326	XM_011215378.3	0
NW_011876136.1	207601	209446	1846	*	Promoter (<=1kb)	1154	207696	210124	2429	1	LOC105233327	XM_019992850.2	0
NW_011876137.1	375	1939	1565	*	Promoter (<=1kb)	1155	472	2292	1821	1	LOC105233334	XM_011215388.3	0
NW_011876137.1	2534	3119	586	*	Promoter (2-3kb)	1155	472	2292	1821	1	LOC105233334	XM_011215388.3	2062
NW_011876137.1	34361	35087	727	*	Promoter (<=1kb)	1155	18428	34577	16150	2	LOC105233335	XM_019992861.2	0
NW_011876137.1	35691	36178	488	*	Promoter (<=1kb)	1155	18428	36185	17758	2	LOC105233335	XM_011215389.3	7
NW_011876137.1	102192	103231	1040	*	Promoter (<=1kb)	1155	101587	103231	1645	2	LOC105233337	XM_011215395.3	0
NW_011876137.1	107031	108076	1046	*	Promoter (<=1kb)	1155	107007	108829	1823	1	LOC105233338	XM_011215398.3	24
NW_011876137.1	110551	111723	1173	*	Promoter (<=1kb)	1155	109158	111635	2478	2	LOC105233340	XM_011215399.3	0
NW_011876137.1	162098	163559	1462	*	Promoter (<=1kb)	1155	162225	178410	16186	1	LOC105233341	XM_019992857.2	0
NW_011876137.1	196953	197997	1045	*	Promoter (<=1kb)	1155	197072	200686	3615	1	LOC105233342	XM_019992859.2	0
NW_011876137.1	205280	206874	1595	*	Promoter (<=1kb)	1155	204198	206263	2066	2	LOC105233343	XM_011215408.3	0
NW_011876137.1	209806	211276	1471	*	Promoter (<=1kb)	1155	209813	235162	25350	1	LOC105233344	XM_011215409.3	0
NW_011876137.1	273439	274814	1376	*	Promoter (<=1kb)	1155	247523	274808	27286	2	LOC105233345	XM_011215411.3	0
NW_011876137.1	275960	277602	1643	*	Promoter (<=1kb)	1155	276008	277585	1578	1	LOC105233347	XM_011215412.3	0
NW_011876137.1	308998	310076	1079	*	Promoter (<=1kb)	1155	309055	315869	6815	1	LOC105233348	XM_011215413.3	0
NW_011876137.1	318270	319631	1362	*	Promoter (<=1kb)	1155	317292	319468	2177	2	LOC105233349	XM_011215414.3	0
NW_011876137.1	352489	354089	1601	*	Promoter (<=1kb)	1155	341374	353638	12265	2	LOC105233350	XM_029553435.1	0
NW_011876137.1	357478	358568	1091	*	Promoter (<=1kb)	1155	357418	364857	7440	1	LOC105233351	XM_011215420.3	60
NW_011876138.1	174816	175369	554	*	Distal Intergenic	1156	179740	205636	25897	1	LOC105233354	XM_029553437.1	-4371
NW_011876139.1	58	3467	3410	*	Promoter (<=1kb)	1157	2756	3435	680	2	LOC105233355	XM_011215424.3	0
NW_011876139.1	3687	4802	1116	*	Promoter (<=1kb)	1157	3775	18236	14462	1	LOC105233357	XM_011215426.3	0
NW_011876139.1	89867	91582	1716	*	Promoter (<=1kb)	1157	90697	136747	46051	1	LOC105233359	XM_011215428.3	0
NW_011876139.1	144110	146018	1909	*	Promoter (<=1kb)	1157	143838	145979	2142	2	LOC105233360	XM_011215429.3	0
NW_011876139.1	148365	149472	1108	*	Promoter (<=1kb)	1157	140975	149386	8412	2	LOC105233361	XM_011215430.3	0
NW_011876139.1	161899	164200	2302	*	Promoter (<=1kb)	1157	157826	162785	4960	2	LOC105233362	XM_029553441.1	0
NW_011876139.1	164797	165828	1032	*	Promoter (<=1kb)	1157	164881	168610	3730	1	LOC105233364	XM_029553438.1	0
NW_011876139.1	173372	174495	1124	*	Promoter (<=1kb)	1157	168574	174373	5800	2	LOC105233365	XM_011215435.3	0
NW_011876139.1	174760	175568	809	*	Promoter (<=1kb)	1157	174838	177359	2522	1	LOC105233367	XM_011215439.2	0
NW_011876139.1	177615	178756	1142	*	Promoter (<=1kb)	1157	177191	178707	1517	2	LOC105233366	XM_011215436.3	0
NW_011876139.1	201522	202369	848	*	Promoter (<=1kb)	1157	201429	202356	928	2	LOC105233370	XM_011215443.1	0
NW_011876139.1	202894	204108	1215	*	Promoter (<=1kb)	1157	203012	208781	5770	1	LOC105233372	XM_011215444.2	0
NW_011876139.1	204931	205268	338	*	Promoter (1-2kb)	1157	203012	208781	5770	1	LOC105233372	XM_011215444.2	1919
NW_011876140.1	249263	250472	1210	*	Promoter (<=1kb)	1158	249367	270038	20672	1	LOC105233376	XM_029553451.1	0
NW_011876140.1	303285	304939	1655	*	Promoter (<=1kb)	1158	286298	304771	18474	2	LOC105233377	XM_011215454.3	0
NW_011876140.1	305294	306801	1508	*	Promoter (<=1kb)	1158	305336	331861	26526	1	LOC105233378	XM_011215455.3	0
NW_011876141.1	21112	21959	848	*	Promoter (<=1kb)	1159	21046	28111	7066	1	LOC105233383	XM_011215458.3	66
NW_011876142.1	33497	34962	1466	*	Distal Intergenic	1160	40132	152241	112110	1	LOC105233396	XM_019992874.1	-5170
NW_011876142.1	349279	350471	1193	*	Promoter (<=1kb)	1160	349320	352025	2706	1	LOC105233392	XM_011215470.3	0
NW_011876142.1	358259	358877	619	*	Promoter (<=1kb)	1160	356261	359172	2912	2	LOC105233393	XM_011215473.3	295
NW_011876142.1	359793	361633	1841	*	Promoter (<=1kb)	1160	359532	361138	1607	2	LOC105233394	XM_011215475.3	0
NW_011876142.1	361993	363390	1398	*	Promoter (<=1kb)	1160	362059	374309	12251	1	LOC105233395	XM_019992877.2	0
NW_011876142.1	364074	365065	992	*	Promoter (1-2kb)	1160	362083	375622	13540	1	LOC105233395	XM_011215477.3	1991
NW_011876142.1	365349	365631	283	*	Intron (XM_019992877.2/LOC105233395, intron 2 of 3)	1160	362083	375622	13540	1	LOC105233395	XM_011215477.3	3266
NW_011876144.1	274348	274880	533	*	Promoter (<=1kb)	1162	263574	275478	11905	2	LOC105233402	XM_011215483.3	598
NW_011876144.1	275199	275567	369	*	Promoter (<=1kb)	1162	263574	275478	11905	2	LOC105233402	XM_011215483.3	0
NW_011876144.1	278622	279585	964	*	Distal Intergenic	1162	263574	275478	11905	2	LOC105233402	XM_011215483.3	-3144
NW_011876144.1	309855	310650	796	*	Promoter (<=1kb)	1162	309820	328425	18606	1	LOC115066707	XM_029553463.1	35
NW_011876145.1	123076	124106	1031	*	Promoter (<=1kb)	1163	117157	124073	6917	2	LOC105233404	XM_011215485.3	0
NW_011876145.1	124751	125616	866	*	Promoter (<=1kb)	1163	124654	125541	888	2	LOC105233405	XM_011215486.3	0
NW_011876145.1	146604	148377	1774	*	Promoter (<=1kb)	1163	126925	148037	21113	2	LOC105233406	XM_029553465.1	0
NW_011876145.1	148797	149855	1059	*	Promoter (<=1kb)	1163	148867	149847	981	1	LOC105233407	XM_011215488.3	0
NW_011876146.1	52495	55073	2579	*	Promoter (<=1kb)	1164	48486	54041	5556	2	LOC105233416	XM_011215502.3	0
NW_011876146.1	61755	63229	1475	*	Promoter (<=1kb)	1164	60478	63086	2609	2	LOC105233414	XM_011215496.3	0
NW_011876146.1	63398	64399	1002	*	Promoter (<=1kb)	1164	63525	65148	1624	1	LOC105233419	XM_011215504.3	0
NW_011876146.1	74840	75617	778	*	Promoter (<=1kb)	1164	64853	75570	10718	2	LOC105233418	XM_011215503.3	0
NW_011876146.1	90487	90833	347	*	Promoter (<=1kb)	1164	90266	93109	2844	1	LOC105233422	XM_029553471.1	221
NW_011876146.1	101682	102440	759	*	Promoter (<=1kb)	1164	101450	102490	1041	2	LOC105233424	XM_011215512.2	50
NW_011876146.1	127752	129140	1389	*	Promoter (<=1kb)	1164	104762	129611	24850	2	LOC105233425	XM_011215513.3	471
NW_011876146.1	195893	196221	329	*	Distal Intergenic	1164	208298	211077	2780	1	LOC105233427	XM_011215514.3	-12077
NW_011876146.1	334013	336625	2613	*	Promoter (<=1kb)	1164	331633	335155	3523	2	LOC105233428	XM_011215515.3	0
NW_011876146.1	355005	356600	1596	*	Promoter (<=1kb)	1164	345020	356549	11530	2	LOC105233430	XM_011215518.3	0
NW_011876147.1	104727	106834	2108	*	Promoter (<=1kb)	1165	104511	105791	1281	2	LOC105233437	XM_011215525.3	0
NW_011876147.1	108969	109946	978	*	Promoter (<=1kb)	1165	107866	109902	2037	2	LOC105233439	XM_011215528.3	0
NW_011876148.1	41434	43321	1888	*	Promoter (<=1kb)	1166	40955	43636	2682	2	LOC109580067	XM_019992885.2	315
NW_011876149.1	307514	308216	703	*	Promoter (<=1kb)	1167	288565	308551	19987	2	LOC105233457	XM_019992890.2	335
NW_011876150.1	95141	95533	393	*	3' UTR	1168	101753	103931	2179	1	LOC105233466	XM_011215560.3	-6220
NW_011876150.1	99904	101197	1294	*	Promoter (<=1kb)	1168	101753	103931	2179	1	LOC105233466	XM_011215560.3	-556
NW_011876150.1	101351	101960	610	*	Promoter (<=1kb)	1168	93522	101935	8414	2	LOC105233464	XM_011215558.3	0
NW_011876150.1	102401	103594	1194	*	Promoter (<=1kb)	1168	93522	101935	8414	2	LOC105233464	XM_011215558.3	-466
NW_011876150.1	107594	108751	1158	*	Promoter (<=1kb)	1168	104681	108594	3914	2	LOC105233467	XM_011215561.3	0
NW_011876150.1	110050	111484	1435	*	Promoter (<=1kb)	1168	110148	128460	18313	1	LOC105233468	XM_011215563.3	0
NW_011876150.1	129531	130525	995	*	Promoter (<=1kb)	1168	129457	130442	986	2	LOC105233469	XM_011215566.3	0
NW_011876150.1	155077	155416	340	*	Promoter (<=1kb)	1168	146580	155489	8910	2	LOC105233471	XM_011215568.3	73
NW_011876150.1	234832	238059	3228	*	Promoter (<=1kb)	1168	236000	236876	877	2	LOC105233472	XM_011215569.3	0
NW_011876150.1	244554	245321	768	*	Promoter (<=1kb)	1168	244542	247137	2596	1	LOC105233479	XM_011215578.3	12
NW_011876150.1	248182	249498	1317	*	Promoter (<=1kb)	1168	248243	251854	3612	1	LOC105233480	XM_029553485.1	0
NW_011876150.1	254699	255845	1147	*	Promoter (<=1kb)	1168	256321	261750	5430	1	LOC105233482	XM_011215582.3	-476
NW_011876150.1	256279	257201	923	*	Promoter (<=1kb)	1168	256321	261750	5430	1	LOC105233482	XM_011215582.3	0
NW_011876150.1	265108	265913	806	*	Promoter (<=1kb)	1168	262710	265905	3196	2	LOC105233483	XM_011215585.3	0
NW_011876150.1	323182	323781	600	*	Promoter (<=1kb)	1168	323248	332072	8825	1	LOC105233486	XM_011215588.3	0
NW_011876152.1	114135	114460	326	*	Promoter (<=1kb)	1170	114105	189736	75632	1	LOC105233496	XM_011215599.3	30
NW_011876152.1	295875	296746	872	*	Promoter (<=1kb)	1170	269768	296568	26801	2	LOC105233500	XM_029553488.1	0
NW_011876152.1	297168	297890	723	*	Promoter (<=1kb)	1170	297199	298101	903	1	LOC105233501	XM_011215604.3	0
NW_011876152.1	299612	300785	1174	*	Promoter (<=1kb)	1170	298095	300721	2627	2	LOC105233502	XM_011215605.3	0
NW_011876152.1	302707	303779	1073	*	Promoter (<=1kb)	1170	302695	303991	1297	1	LOC105233504	XM_011215607.3	12
NW_011876152.1	305258	306412	1155	*	Promoter (<=1kb)	1170	304027	306352	2326	2	LOC105233505	XM_011215608.3	0
NW_011876153.1	120947	121532	586	*	Promoter (<=1kb)	1171	118500	121473	2974	2	LOC105233510	XM_011215613.3	0
NW_011876153.1	125540	126781	1242	*	Promoter (<=1kb)	1171	125604	127413	1810	1	LOC105233511	XM_011215614.3	0
NW_011876153.1	128114	129050	937	*	Promoter (<=1kb)	1171	128174	200557	72384	1	LOC105233513	XM_029553491.1	0
NW_011876153.1	353234	354479	1246	*	Promoter (<=1kb)	1171	325082	354469	29388	2	LOC105233517	XM_011215622.3	0
NW_011876153.1	354713	357281	2569	*	Promoter (<=1kb)	1171	355531	357155	1625	2	LOC105233518	XM_011215624.2	0
NW_011876153.1	361457	362800	1344	*	Distal Intergenic	1171	355531	357155	1625	2	LOC105233518	XM_011215624.2	-4302
NW_011876154.1	175387	177532	2146	*	Promoter (<=1kb)	1172	174505	176857	2353	2	LOC105233521	XM_011215628.3	0
NW_011876154.1	178303	179315	1013	*	Promoter (<=1kb)	1172	174948	177464	2517	2	LOC105233521	NM_001319787.1	-839
NW_011876154.1	186000	186679	680	*	Promoter (<=1kb)	1172	185472	204317	18846	1	LOC105233522	XM_019992917.2	528
NW_011876154.1	239425	241381	1957	*	Promoter (<=1kb)	1172	239454	240348	895	1	LOC105233525	XM_011215635.3	0
NW_011876154.1	278300	278604	305	*	Distal Intergenic	1172	315290	315724	435	2	LOC105233527	XM_011215639.3	37120
NW_011876155.1	26065	26373	309	*	Distal Intergenic	1173	34563	78318	43756	2	LOC105233528	XM_029553513.1	51945
NW_011876155.1	76680	78377	1698	*	Promoter (<=1kb)	1173	34563	78318	43756	2	LOC105233528	XM_029553513.1	0
NW_011876155.1	78561	79361	801	*	Promoter (<=1kb)	1173	78614	79338	725	1	LOC105233529	XM_011215641.3	0
NW_011876155.1	234175	234471	297	*	Promoter (<=1kb)	1173	83020	234908	151889	2	LOC105233530	XM_011215642.3	437
NW_011876155.1	235068	235745	678	*	Promoter (<=1kb)	1173	83020	234908	151889	2	LOC105233530	XM_011215642.3	-160
NW_011876155.1	336468	336884	417	*	Promoter (<=1kb)	1173	244067	337432	93366	2	LOC105233532	XM_011215643.3	548
NW_011876156.1	845	1937	1093	*	Promoter (<=1kb)	1174	934	9266	8333	1	LOC105233533	XM_011215644.3	0
NW_011876156.1	2106	3434	1329	*	Promoter (1-2kb)	1174	935	9266	8332	1	LOC105233533	XM_011215645.3	1171
NW_011876156.1	355453	356539	1087	*	Promoter (<=1kb)	1174	12682	356426	343745	2	LOC105233534	XM_019992927.2	0
NW_011876157.1	140663	141169	507	*	Promoter (<=1kb)	1175	119805	141829	22025	2	LOC105233536	XM_019992930.2	660
NW_011876157.1	141445	141780	336	*	Promoter (<=1kb)	1175	119805	141829	22025	2	LOC105233536	XM_019992930.2	49
NW_011876157.1	158132	160573	2442	*	Promoter (<=1kb)	1175	158038	160601	2564	1	LOC105233538	XM_011215650.3	94
NW_011876157.1	167006	168039	1034	*	Promoter (<=1kb)	1175	161790	167847	6058	2	LOC105233539	XM_011215652.3	0
NW_011876157.1	168258	169781	1524	*	Promoter (<=1kb)	1175	168884	169735	852	2	LOC105233540	XM_011215653.3	0
NW_011876157.1	210512	211824	1313	*	Promoter (<=1kb)	1175	210555	223531	12977	1	LOC105233546	XM_011215658.3	0
NW_011876157.1	224389	226115	1727	*	Promoter (<=1kb)	1175	224454	227062	2609	1	LOC105233549	XM_011215661.3	0
NW_011876157.1	228135	229997	1863	*	Promoter (<=1kb)	1175	226882	228929	2048	2	LOC105233547	XM_011215660.3	0
NW_011876157.1	231215	231877	663	*	Promoter (<=1kb)	1175	230362	231962	1601	2	LOC105233550	XM_011215662.3	85
NW_011876157.1	232084	233005	922	*	Promoter (<=1kb)	1175	232410	232894	485	2	LOC105233552	XM_011215665.3	0
NW_011876157.1	233392	235045	1654	*	Promoter (<=1kb)	1175	233386	241117	7732	1	LOC105233553	XM_011215666.3	6
NW_011876157.1	242062	243400	1339	*	Promoter (<=1kb)	1175	241916	243283	1368	2	LOC105233555	XM_011215669.1	0
NW_011876157.1	244472	245472	1001	*	Promoter (<=1kb)	1175	243896	245446	1551	2	LOC105233554	XM_011215667.3	0
NW_011876157.1	245650	246390	741	*	Promoter (<=1kb)	1175	245743	246769	1027	1	LOC105233556	XM_011215670.3	0
NW_011876157.1	247179	248234	1056	*	Promoter (<=1kb)	1175	247263	255846	8584	1	LOC105233557	XM_011215671.3	0
NW_011876157.1	250419	251688	1270	*	Intron (XM_011215671.3/LOC105233557, intron 8 of 10)	1175	247263	255846	8584	1	LOC105233557	XM_011215671.3	3156
NW_011876158.1	1730	2787	1058	*	Promoter (1-2kb)	1176	245	657	413	1	LOC105233560	XM_011215673.3	1485
NW_011876158.1	4941	5761	821	*	Promoter (<=1kb)	1176	4911	7138	2228	1	LOC105233565	XM_011215679.3	30
NW_011876158.1	7731	8816	1086	*	Promoter (<=1kb)	1176	7126	8719	1594	2	LOC105233564	XM_011215678.3	0
NW_011876158.1	12579	13816	1238	*	Promoter (<=1kb)	1176	12159	13775	1617	2	LOC105233566	XM_011215680.3	0
NW_011876158.1	15140	16853	1714	*	Promoter (<=1kb)	1176	16095	16811	717	1	LOC105233567	XM_011215681.3	0
NW_011876158.1	98768	99481	714	*	Promoter (<=1kb)	1176	98847	99815	969	1	LOC105233569	XM_011215683.3	0
NW_011876158.1	100016	101169	1154	*	Promoter (<=1kb)	1176	100046	102440	2395	1	LOC105233571	XM_011215684.3	0
NW_011876158.1	118348	120271	1924	*	Promoter (<=1kb)	1176	118251	119102	852	2	LOC105233573	XM_011215686.3	0
NW_011876158.1	127043	127880	838	*	Promoter (1-2kb)	1176	122123	129845	7723	2	LOC105233575	XM_019992933.2	1965
NW_011876158.1	129686	131413	1728	*	Promoter (<=1kb)	1176	122123	129845	7723	2	LOC105233575	XM_019992933.2	0
NW_011876158.1	132318	134574	2257	*	Promoter (<=1kb)	1176	122123	133180	11058	2	LOC105233575	XM_011215689.3	0
NW_011876158.1	135395	136182	788	*	Promoter (<=1kb)	1176	135472	137424	1953	1	LOC105233577	XM_011215695.3	0
NW_011876158.1	138657	139956	1300	*	Promoter (<=1kb)	1176	137563	139764	2202	2	LOC105233579	XM_011215696.3	0
NW_011876158.1	150307	151155	849	*	Promoter (<=1kb)	1176	144488	151078	6591	2	LOC105233580	XM_011215697.3	0
NW_011876158.1	151602	152775	1174	*	Promoter (<=1kb)	1176	151702	154166	2465	1	LOC105233582	XM_011215700.3	0
NW_011876158.1	154694	155774	1081	*	Promoter (<=1kb)	1176	154148	155756	1609	2	LOC105233581	XM_011215698.3	0
NW_011876158.1	159778	160400	623	*	Promoter (<=1kb)	1176	159800	161331	1532	1	LOC105233583	XM_011215701.3	0
NW_011876158.1	183603	184360	758	*	Promoter (<=1kb)	1176	161494	184280	22787	2	LOC105233585	XM_011215703.3	0
NW_011876158.1	184857	186127	1271	*	Promoter (<=1kb)	1176	184879	186118	1240	1	LOC105233586	XM_011215705.3	0
NW_011876158.1	200060	200404	345	*	Promoter (<=1kb)	1176	186717	200734	14018	2	LOC105233587	XM_019992938.2	330
NW_011876158.1	203718	205001	1284	*	Promoter (<=1kb)	1176	203829	228153	24325	1	LOC105233589	XM_019992935.2	0
NW_011876158.1	275587	276732	1146	*	Promoter (<=1kb)	1176	275646	278336	2691	1	LOC105233591	XM_011215709.3	0
NW_011876158.1	279425	280348	924	*	Promoter (<=1kb)	1176	278522	280294	1773	2	LOC105233592	XM_011215711.3	0
NW_011876158.1	280583	281629	1047	*	Promoter (<=1kb)	1176	280575	282291	1717	1	LOC105233593	XM_011215712.3	8
NW_011876159.1	126468	127915	1448	*	Promoter (<=1kb)	1177	126744	131997	5254	1	LOC105233605	XM_011215726.3	0
NW_011876159.1	140036	140691	656	*	Promoter (<=1kb)	1177	140078	229915	89838	1	LOC105233606	XM_011215727.3	0
NW_011876159.1	234982	235716	735	*	Distal Intergenic	1177	245277	277168	31892	1	LOC105233607	XM_019992943.2	-9561
NW_011876159.1	244585	244892	308	*	Promoter (<=1kb)	1177	245277	277168	31892	1	LOC105233607	XM_019992943.2	-385
NW_011876161.1	125728	126174	447	*	Promoter (<=1kb)	1179	125489	193665	68177	1	LOC105233616	XM_011215738.3	239
NW_011876161.1	198271	199325	1055	*	Promoter (<=1kb)	1179	198378	199311	934	1	LOC105233620	XM_011215741.3	0
NW_011876161.1	250730	250970	241	*	Promoter (<=1kb)	1179	250426	252101	1676	1	LOC109580080	XR_002184097.2	304
NW_011876161.1	360438	363015	2578	*	Promoter (<=1kb)	1179	362199	364234	2036	1	LOC105233624	XM_011215746.3	0
NW_011876161.1	381102	382237	1136	*	Promoter (<=1kb)	1179	364282	382210	17929	2	LOC105233626	XM_019992954.2	0
NW_011876161.1	382473	383226	754	*	Promoter (<=1kb)	1179	382411	383248	838	2	LOC105233625	XM_011215747.3	22
NW_011876162.1	111788	113021	1234	*	Distal Intergenic	1180	114639	116081	1443	2	LOC105233635	XM_011215762.3	3060
NW_011876162.1	265498	267399	1902	*	Intron (XM_029548301.1/LOC105233638, intron 1 of 3)	1180	156862	291242	134381	2	LOC105233638	XM_029548301.1	23843
NW_011876163.1	169648	171275	1628	*	Promoter (<=1kb)	1181	169696	365508	195813	1	LOC105233641	XM_029548304.1	0
NW_011876164.1	129459	130128	670	*	Promoter (<=1kb)	1182	129388	130155	768	2	LOC105233650	XM_011215783.3	27
NW_011876164.1	130354	131400	1047	*	Promoter (<=1kb)	1182	130414	135428	5015	1	LOC105233656	XM_019992969.2	0
NW_011876164.1	298367	298623	257	*	Promoter (1-2kb)	1182	299715	367625	67911	1	LOC105233657	XM_029548308.1	-1092
NW_011876164.1	299090	299360	271	*	Promoter (<=1kb)	1182	299715	367625	67911	1	LOC105233657	XM_029548308.1	-355
NW_011876165.1	54401	55781	1381	*	Promoter (<=1kb)	1183	52286	55766	3481	2	LOC105233661	XM_011215795.3	0
NW_011876165.1	56551	57700	1150	*	Promoter (<=1kb)	1183	56437	57612	1176	2	LOC105233660	XM_011215794.3	0
NW_011876165.1	85263	86549	1287	*	Promoter (<=1kb)	1183	84472	87720	3249	1	LOC105233659	XM_011215793.3	791
NW_011876165.1	162469	163823	1355	*	Promoter (<=1kb)	1183	156948	163989	7042	2	LOC105233664	XM_011215797.3	166
NW_011876165.1	165886	168079	2194	*	Promoter (<=1kb)	1183	164147	166718	2572	2	LOC105233665	XM_011215798.3	0
NW_011876165.1	169734	171461	1728	*	Promoter (<=1kb)	1183	169905	183512	13608	1	LOC105233667	XM_011215802.3	0
NW_011876165.1	171729	173574	1846	*	Promoter (1-2kb)	1183	169905	183512	13608	1	LOC105233667	XM_011215802.3	1824
NW_011876165.1	277541	277923	383	*	Distal Intergenic	1183	309556	311893	2338	1	LOC105233677	XM_011215812.3	-31633
NW_011876165.1	278260	280940	2681	*	Distal Intergenic	1183	309556	311893	2338	1	LOC105233677	XM_011215812.3	-28616
NW_011876165.1	300102	300944	843	*	Distal Intergenic	1183	309556	311893	2338	1	LOC105233677	XM_011215812.3	-8612
NW_011876165.1	301644	302184	541	*	Distal Intergenic	1183	309556	311893	2338	1	LOC105233677	XM_011215812.3	-7372
NW_011876165.1	379283	379911	629	*	Promoter (<=1kb)	1183	374731	380162	5432	2	LOC105233669	XM_011215804.3	251
NW_011876165.1	400160	400965	806	*	Promoter (<=1kb)	1183	390882	401122	10241	2	LOC105233670	XM_019992971.2	157
NW_011876165.1	449058	449672	615	*	Promoter (<=1kb)	1183	449191	449678	488	2	LOC105233674	XM_011215808.3	6
NW_011876165.1	458270	458748	479	*	Promoter (<=1kb)	1183	458378	458904	527	2	LOC105233675	XM_011215809.3	156
NW_011876166.1	212557	214052	1496	*	Promoter (<=1kb)	1184	212545	418840	206296	1	LOC105233680	XM_019992976.1	12
NW_011876167.1	12277	13386	1110	*	Promoter (<=1kb)	1185	12361	14845	2485	1	LOC105233681	XM_011215816.3	0
NW_011876167.1	21905	23466	1562	*	Promoter (<=1kb)	1185	15289	23347	8059	2	LOC105233682	XM_011215817.3	0
NW_011876167.1	35316	37721	2406	*	Promoter (<=1kb)	1185	31756	36352	4597	2	LOC105233685	XM_011215819.3	0
NW_011876167.1	40935	41363	429	*	Promoter (<=1kb)	1185	40975	49877	8903	1	LOC105233686	XM_011215820.3	0
NW_011876167.1	129064	129900	837	*	Promoter (<=1kb)	1185	129057	156013	26957	1	LOC105233688	XM_019992978.2	7
NW_011876167.1	130322	130774	453	*	Promoter (1-2kb)	1185	129057	156013	26957	1	LOC105233688	XM_019992978.2	1265
NW_011876167.1	132709	134130	1422	*	Promoter (<=1kb)	1185	132093	156013	23921	1	LOC105233688	XM_011215831.3	616
NW_011876167.1	179182	181385	2204	*	Promoter (<=1kb)	1185	179269	180397	1129	1	LOC105233691	XM_011215834.3	0
NW_011876167.1	185139	187084	1946	*	Promoter (<=1kb)	1185	185529	188984	3456	1	LOC105233694	XM_011215838.3	0
NW_011876167.1	189325	191414	2090	*	Promoter (<=1kb)	1185	189184	191336	2153	2	LOC105233695	XM_011215839.3	0
NW_011876167.1	193421	193924	504	*	Promoter (<=1kb)	1185	193510	195238	1729	1	LOC105233696	XM_011215842.3	0
NW_011876167.1	281808	283293	1486	*	Intron (XM_029548314.1/LOC105233697, intron 2 of 4)	1185	275796	276304	509	2	LOC105233699	XM_011215848.2	-5504
NW_011876168.1	28719	30063	1345	*	Promoter (<=1kb)	1186	28830	42879	14050	1	LOC105233709	XM_011215862.3	0
NW_011876168.1	48174	49305	1132	*	Promoter (<=1kb)	1186	48234	50560	2327	1	LOC105233711	XM_011215863.3	0
NW_011876168.1	50326	51071	746	*	Promoter (<=1kb)	1186	50505	50872	368	2	LOC105233710	XM_019992985.2	0
NW_011876168.1	51854	52941	1088	*	Promoter (<=1kb)	1186	51881	57669	5789	1	LOC105233713	XM_011215864.3	0
NW_011876168.1	59910	62141	2232	*	Promoter (<=1kb)	1186	59993	74635	14643	1	LOC105233714	XM_011215865.3	0
NW_011876168.1	141715	142155	441	*	Promoter (1-2kb)	1186	140415	143481	3067	1	LOC105233716	XM_011215868.3	1300
NW_011876168.1	243678	244487	810	*	Promoter (<=1kb)	1186	243271	258491	15221	1	LOC105233717	XM_011215869.3	407
NW_011876168.1	252055	253841	1787	*	Exon (XM_011215869.3/LOC105233717, exon 2 of 6)	1186	243271	258491	15221	1	LOC105233717	XM_011215869.3	8784
NW_011876168.1	280599	281265	667	*	Intron (XM_019992979.2/LOC105233722, intron 3 of 6)	1186	243271	258491	15221	1	LOC105233717	XM_011215869.3	37328
NW_011876168.1	328876	329979	1104	*	Promoter (<=1kb)	1186	328977	335121	6145	1	LOC105233718	XM_011215871.3	0
NW_011876168.1	335997	337049	1053	*	Promoter (<=1kb)	1186	335771	336807	1037	2	LOC105233720	XM_011215872.2	0
NW_011876168.1	480312	481783	1472	*	Distal Intergenic	1186	340486	469650	129165	2	LOC105233721	XM_011215873.3	-10662
NW_011876169.1	27561	28966	1406	*	Exon (XM_029548326.1/LOC105233745, exon 25 of 33)	1187	46860	47466	607	2	LOC115065742	XM_029548325.1	18500
NW_011876169.1	40983	41230	248	*	Intron (XM_029548326.1/LOC105233745, intron 24 of 32)	1187	46860	47466	607	2	LOC115065742	XM_029548325.1	6236
NW_011876169.1	146769	148778	2010	*	Promoter (<=1kb)	1187	146376	147519	1144	2	LOC105233730	XM_011215882.2	0
NW_011876169.1	148983	150735	1753	*	Promoter (<=1kb)	1187	149047	150167	1121	1	LOC105233732	XM_011215884.3	0
NW_011876169.1	150988	152254	1267	*	Promoter (<=1kb)	1187	150228	152361	2134	2	LOC105233733	XM_011215885.3	107
NW_011876169.1	189904	190982	1079	*	Promoter (<=1kb)	1187	189957	191677	1721	1	LOC105233736	XM_011215888.3	0
NW_011876169.1	192160	192915	756	*	Promoter (<=1kb)	1187	191666	192959	1294	2	LOC105233735	XM_011215887.3	44
NW_011876169.1	193361	194193	833	*	Promoter (<=1kb)	1187	193410	195001	1592	1	LOC105233738	XM_011215890.3	0
NW_011876169.1	229734	230686	953	*	Promoter (<=1kb)	1187	229599	235794	6196	1	LOC105233739	XM_011215892.3	135
NW_011876169.1	232372	232772	401	*	Promoter (2-3kb)	1187	229599	235794	6196	1	LOC105233739	XM_011215892.3	2773
NW_011876169.1	238880	239887	1008	*	Promoter (<=1kb)	1187	238880	299466	60587	1	LOC105233740	XM_011215893.3	0
NW_011876169.1	307773	308226	454	*	Promoter (<=1kb)	1187	305238	308003	2766	2	LOC105233741	XM_011215896.3	0
NW_011876169.1	308663	309785	1123	*	Promoter (<=1kb)	1187	305238	309678	4441	2	LOC105233741	XM_011215894.3	0
NW_011876169.1	358613	359570	958	*	Promoter (<=1kb)	1187	358472	387830	29359	1	LOC105233742	XM_011215898.3	141
NW_011876169.1	359740	361808	2069	*	Promoter (1-2kb)	1187	358472	387830	29359	1	LOC105233742	XM_011215898.3	1268
NW_011876170.1	86326	86984	659	*	Promoter (<=1kb)	1188	86272	90256	3985	1	LOC105233748	XM_011215905.3	54
NW_011876170.1	370877	372300	1424	*	Promoter (<=1kb)	1188	310115	372243	62129	2	LOC105233750	XM_029548327.1	0
NW_011876170.1	372522	373378	857	*	Promoter (<=1kb)	1188	372569	374442	1874	1	LOC105233752	XM_011215909.3	0
NW_011876170.1	407320	408259	940	*	Promoter (<=1kb)	1188	407388	409401	2014	1	LOC105233755	XM_011215912.3	0
NW_011876170.1	410836	411970	1135	*	Promoter (<=1kb)	1188	409565	411844	2280	2	LOC105233756	XM_011215913.3	0
NW_011876170.1	412491	413371	881	*	Promoter (<=1kb)	1188	412538	414756	2219	1	LOC105233757	XM_011215915.3	0
NW_011876171.1	146744	147235	492	*	Promoter (<=1kb)	1189	69814	147793	77980	2	LOC105233762	XM_011215920.3	558
NW_011876171.1	147415	147785	371	*	Promoter (<=1kb)	1189	69814	147793	77980	2	LOC105233762	XM_011215920.3	8
NW_011876172.1	318804	319901	1098	*	Promoter (<=1kb)	1190	318695	319540	846	1	LOC115065719	XM_029548338.1	109
NW_011876173.1	51782	52950	1169	*	Promoter (<=1kb)	1191	50154	52497	2344	2	LOC105233768	XM_029548339.1	0
NW_011876173.1	57557	58855	1299	*	Promoter (<=1kb)	1191	56771	58388	1618	2	LOC105233769	XM_019993005.2	0
NW_011876173.1	65092	65387	296	*	Promoter (<=1kb)	1191	64674	66047	1374	1	LOC105233770	XM_011215928.3	418
NW_011876173.1	77637	79038	1402	*	Promoter (<=1kb)	1191	75701	78883	3183	2	LOC105233771	XM_011215929.3	0
NW_011876173.1	79262	80395	1134	*	Promoter (<=1kb)	1191	79369	85322	5954	1	LOC105233773	XM_011215932.3	0
NW_011876173.1	85098	86612	1515	*	Promoter (<=1kb)	1191	85327	86594	1268	2	LOC105233772	XM_011215930.3	0
NW_011876174.1	53893	54637	745	*	Promoter (<=1kb)	1192	53908	82871	28964	1	LOC105233778	XM_011215937.3	0
NW_011876174.1	54818	55471	654	*	Promoter (<=1kb)	1192	53908	82871	28964	1	LOC105233778	XM_029548342.1	910
NW_011876174.1	166093	167053	961	*	Promoter (<=1kb)	1192	164197	166888	2692	2	LOC105233780	XM_011215938.3	0
NW_011876174.1	167386	168165	780	*	Promoter (<=1kb)	1192	167452	173089	5638	1	LOC105233781	XM_011215939.3	0
NW_011876174.1	175754	176466	713	*	Promoter (<=1kb)	1192	175728	182334	6607	1	LOC105233782	XM_011215940.3	26
NW_011876174.1	185691	186730	1040	*	Promoter (<=1kb)	1192	182720	186632	3913	2	LOC105233784	XM_011215941.3	0
NW_011876175.1	133871	135341	1471	*	Promoter (<=1kb)	1193	133745	242524	108780	1	LOC105233786	XM_029548348.1	126
NW_011876175.1	138569	139123	555	*	Promoter (<=1kb)	1193	138635	242524	103890	1	LOC105233786	XM_029548344.1	0
NW_011876175.1	139692	140910	1219	*	Promoter (1-2kb)	1193	138635	242524	103890	1	LOC105233786	XM_029548344.1	1057
NW_011876175.1	247375	248819	1445	*	Promoter (<=1kb)	1193	248067	248838	772	2	LOC105233788	XM_011215948.1	19
NW_011876175.1	251279	252300	1022	*	Promoter (<=1kb)	1193	251318	252423	1106	1	LOC105233790	XM_011215950.2	0
NW_011876175.1	252887	254103	1217	*	Promoter (<=1kb)	1193	252326	253972	1647	2	LOC105233789	XM_011215949.3	0
NW_011876175.1	363660	365235	1576	*	Promoter (<=1kb)	1193	363743	373068	9326	1	LOC105233791	XM_019993008.2	0
NW_011876175.1	382365	383411	1047	*	Promoter (<=1kb)	1193	377654	383347	5694	2	LOC105233794	XM_011215959.3	0
NW_011876175.1	390417	391935	1519	*	Promoter (<=1kb)	1193	390425	397541	7117	1	LOC105233795	XM_011215960.3	0
NW_011876177.1	15211	15891	681	*	Promoter (<=1kb)	1195	11120	15825	4706	2	LOC105233810	NM_001304728.1	0
NW_011876177.1	36208	37296	1089	*	Promoter (<=1kb)	1195	24846	37251	12406	2	LOC105233812	XM_011215977.3	0
NW_011876177.1	50510	52310	1801	*	Promoter (<=1kb)	1195	50509	79224	28716	1	LOC105233813	XM_011215978.3	1
NW_011876177.1	109381	110018	638	*	Promoter (<=1kb)	1195	109356	124469	15114	1	LOC105233814	XM_029548362.1	25
NW_011876177.1	184571	185755	1185	*	Promoter (<=1kb)	1195	184400	185703	1304	2	LOC105233818	XM_011215983.2	0
NW_011876177.1	188254	189516	1263	*	Promoter (<=1kb)	1195	186127	189467	3341	2	LOC105233820	XM_011215984.3	0
NW_011876177.1	189905	190778	874	*	Promoter (<=1kb)	1195	189965	209036	19072	1	LOC105233821	XM_011215985.3	0
NW_011876178.1	171101	172655	1555	*	Promoter (<=1kb)	1196	170436	172799	2364	1	LOC105233829	XM_011215994.3	665
NW_011876178.1	308325	309231	907	*	Promoter (<=1kb)	1196	308148	310021	1874	1	LOC105233830	XM_011215995.3	177
NW_011876179.1	128901	129699	799	*	Promoter (<=1kb)	1197	128940	135786	6847	1	LOC105233832	XM_011215997.3	0
NW_011876179.1	137263	137763	501	*	Promoter (<=1kb)	1197	137201	137894	694	2	LOC105233833	XM_011215998.2	131
NW_011876179.1	212372	213523	1152	*	Promoter (<=1kb)	1197	144466	214443	69978	2	LOC105233834	XM_011216003.3	920
NW_011876179.1	213867	214185	319	*	Promoter (<=1kb)	1197	144466	214443	69978	2	LOC105233834	XM_011216003.3	258
NW_011876179.1	258264	259546	1283	*	Promoter (<=1kb)	1197	144466	259525	115060	2	LOC105233834	XM_019993031.2	0
NW_011876179.1	262677	263521	845	*	Promoter (<=1kb)	1197	260469	263474	3006	2	LOC105233836	XM_011216006.3	0
NW_011876179.1	264007	265247	1241	*	Promoter (<=1kb)	1197	263980	267378	3399	1	LOC105233837	XM_011216007.3	27
NW_011876180.1	243965	244984	1020	*	Promoter (<=1kb)	1198	235225	244894	9670	2	LOC105233843	XM_029548376.1	0
NW_011876180.1	245418	246342	925	*	Promoter (<=1kb)	1198	245472	246740	1269	1	LOC105233844	XM_011216016.3	0
NW_011876180.1	278605	278879	275	*	Distal Intergenic	1198	255540	256360	821	2	LOC105233846	XM_011216018.3	-22245
NW_011876180.1	457556	458613	1058	*	Promoter (<=1kb)	1198	389486	458189	68704	2	LOC105233848	XM_011216020.3	0
NW_011876180.1	475092	476123	1032	*	Promoter (<=1kb)	1198	466932	476021	9090	2	LOC105233849	XM_011216021.3	0
NW_011876182.1	41461	42487	1027	*	Promoter (<=1kb)	1200	41554	43701	2148	1	LOC105233860	XM_011216029.3	0
NW_011876182.1	43835	44822	988	*	Promoter (<=1kb)	1200	43964	45456	1493	1	LOC105233862	XM_011216032.3	0
NW_011876182.1	46281	48360	2080	*	Promoter (<=1kb)	1200	45440	47132	1693	2	LOC105233861	XM_011216031.3	0
NW_011876182.1	49194	51288	2095	*	Promoter (<=1kb)	1200	49249	50049	801	2	LOC105233863	XM_011216033.3	0
NW_011876182.1	51649	52077	429	*	Promoter (<=1kb)	1200	51446	52849	1404	1	LOC105233868	XM_011216038.3	203
NW_011876182.1	52983	53828	846	*	Promoter (<=1kb)	1200	52965	53751	787	2	LOC105233866	XM_011216037.3	0
NW_011876182.1	54284	54848	565	*	Promoter (<=1kb)	1200	54394	58970	4577	1	LOC105233869	XM_011216039.3	0
NW_011876182.1	59868	60607	740	*	Promoter (<=1kb)	1200	59731	61404	1674	1	LOC105233870	XM_011216040.3	137
NW_011876182.1	62395	63343	949	*	Promoter (<=1kb)	1200	62025	63330	1306	2	LOC105233871	XM_011216041.3	0
NW_011876182.1	64738	66481	1744	*	Promoter (<=1kb)	1200	64014	66410	2397	2	LOC105233872	XM_011216042.3	0
NW_011876183.1	71081	71385	305	*	Distal Intergenic	1201	102246	102926	681	2	LOC105233911	XM_011216086.3	31541
NW_011876183.1	71643	72285	643	*	Distal Intergenic	1201	102246	102926	681	2	LOC105233911	XM_011216086.3	30641
NW_011876183.1	108163	109078	916	*	Promoter (<=1kb)	1201	107181	109006	1826	2	LOC105233898	XM_011216070.3	0
NW_011876183.1	109504	110927	1424	*	Promoter (<=1kb)	1201	109547	163129	53583	1	LOC105233900	XM_011216071.3	0
NW_011876183.1	153046	153664	619	*	Intron (XM_011216071.3/LOC105233900, intron 4 of 5)	1201	141600	163129	21530	1	LOC105233900	XM_019993043.2	11446
NW_011876183.1	416609	417586	978	*	Promoter (<=1kb)	1201	408499	417502	9004	2	LOC105233909	XM_011216084.3	0
NW_011876184.1	291197	291583	387	*	Promoter (<=1kb)	1202	291074	292764	1691	1	LOC105233924	XM_011216099.3	123
NW_011876185.1	126708	128121	1414	*	Promoter (<=1kb)	1203	126746	178761	52016	1	LOC105233931	XM_011216107.3	0
NW_011876185.1	199784	201806	2023	*	Promoter (<=1kb)	1203	199901	200991	1091	1	LOC105233933	XM_011216109.3	0
NW_011876185.1	202199	203268	1070	*	Promoter (<=1kb)	1203	202239	205835	3597	1	LOC105233935	XM_011216112.3	0
NW_011876185.1	343479	343972	494	*	Promoter (<=1kb)	1203	211606	344037	132432	2	LOC105233937	XM_011216113.3	65
NW_011876186.1	282980	283428	449	*	Distal Intergenic	1204	286947	296142	9196	1	LOC105233941	XM_011216118.3	-3519
NW_011876186.1	284224	284605	382	*	Promoter (2-3kb)	1204	286947	296142	9196	1	LOC105233941	XM_011216118.3	-2342
NW_011876186.1	287217	288174	958	*	Promoter (<=1kb)	1204	286947	296142	9196	1	LOC105233941	XM_011216118.3	270
NW_011876188.1	65205	65693	489	*	Distal Intergenic	1206	88174	106759	18586	1	LOC105233945	XM_011216123.3	-22481
NW_011876188.1	65946	66357	412	*	Distal Intergenic	1206	88174	106759	18586	1	LOC105233945	XM_011216123.3	-21817
NW_011876188.1	213814	214219	406	*	Promoter (<=1kb)	1206	214556	335587	121032	1	LOC105233947	XM_019993052.2	-337
NW_011876189.1	62214	62681	468	*	Promoter (1-2kb)	1207	5069	60506	55438	2	LOC105233948	XM_011216125.2	-1708
NW_011876189.1	62935	63202	268	*	Promoter (2-3kb)	1207	5069	60506	55438	2	LOC105233948	XM_011216125.2	-2429
NW_011876189.1	85374	85960	587	*	Distal Intergenic	1207	5069	60506	55438	2	LOC105233948	XM_011216125.2	-24868
NW_011876189.1	212537	213354	818	*	Promoter (<=1kb)	1207	211041	213293	2253	2	LOC105233950	XM_011216128.3	0
NW_011876189.1	214395	215613	1219	*	Promoter (<=1kb)	1207	214450	218082	3633	1	LOC105233951	XM_011216129.3	0
NW_011876189.1	215834	216243	410	*	Promoter (1-2kb)	1207	214450	218082	3633	1	LOC105233951	XM_011216129.3	1384
NW_011876189.1	219660	220670	1011	*	Promoter (<=1kb)	1207	219720	221881	2162	1	LOC105233952	XM_011216130.3	0
NW_011876189.1	223212	224257	1046	*	Promoter (<=1kb)	1207	222287	224242	1956	2	LOC105233953	XM_011216131.3	0
NW_011876189.1	231075	231396	322	*	Promoter (2-3kb)	1207	226181	233731	7551	2	LOC105233954	XM_011216132.2	2335
NW_011876189.1	233005	233820	816	*	Promoter (<=1kb)	1207	226181	233731	7551	2	LOC105233954	XM_011216132.2	0
NW_011876189.1	259733	261976	2244	*	Promoter (<=1kb)	1207	253739	260542	6804	2	LOC105233957	XM_011216135.3	0
NW_011876189.1	282307	283629	1323	*	Promoter (<=1kb)	1207	279685	283409	3725	2	LOC105233961	XM_011216142.2	0
NW_011876189.1	401253	402480	1228	*	Promoter (<=1kb)	1207	391043	402419	11377	2	LOC105233964	XM_011216146.3	0
NW_011876189.1	403135	403943	809	*	Promoter (<=1kb)	1207	402693	403959	1267	2	LOC105233966	XM_011216147.3	16
NW_011876189.1	439264	440224	961	*	Promoter (<=1kb)	1207	439270	440342	1073	1	LOC105233967	XM_011216150.1	0
NW_011876190.1	89604	89939	336	*	Distal Intergenic	1208	129692	162151	32460	1	LOC105233973	XM_011216157.3	-39753
NW_011876190.1	94705	95105	401	*	Distal Intergenic	1208	129692	162151	32460	1	LOC105233973	XM_011216157.3	-34587
NW_011876190.1	185323	186504	1182	*	Promoter (<=1kb)	1208	182346	186296	3951	2	LOC105233976	XM_011216159.3	0
NW_011876190.1	188670	189905	1236	*	Promoter (<=1kb)	1208	188799	195848	7050	1	LOC105233977	XM_011216160.3	0
NW_011876190.1	218109	220015	1907	*	Promoter (<=1kb)	1208	199785	219568	19784	2	LOC105233978	XM_011216161.3	0
NW_011876190.1	266156	266980	825	*	Promoter (2-3kb)	1208	263245	279493	16249	1	LOC105233980	XM_011216167.3	2911
NW_011876190.1	267216	267829	614	*	Intron (XM_011216167.3/LOC105233980, intron 1 of 5)	1208	263245	279493	16249	1	LOC105233980	XM_011216167.3	3971
NW_011876190.1	280384	281322	939	*	Promoter (<=1kb)	1208	280484	291435	10952	1	LOC105233981	XM_011216168.3	0
NW_011876190.1	298273	299452	1180	*	Promoter (<=1kb)	1208	293830	299214	5385	2	LOC109579180	XM_011216169.3	0
NW_011876190.1	306480	307826	1347	*	Promoter (<=1kb)	1208	306015	307519	1505	2	LOC105233983	XM_011216170.3	0
NW_011876190.1	308840	309842	1003	*	Promoter (<=1kb)	1208	308929	322195	13267	1	LOC105233985	XM_011216171.3	0
NW_011876190.1	327207	328436	1230	*	Promoter (<=1kb)	1208	326652	328309	1658	2	LOC105233987	XM_011216172.3	0
NW_011876190.1	358157	359393	1237	*	Promoter (<=1kb)	1208	338813	359326	20514	2	LOC105233989	XM_019993059.2	0
NW_011876190.1	372056	372345	290	*	Promoter (<=1kb)	1208	372765	389845	17081	1	LOC105233991	XM_011216177.3	-420
NW_011876190.1	372652	373842	1191	*	Promoter (<=1kb)	1208	372765	389845	17081	1	LOC105233991	XM_011216177.3	0
NW_011876190.1	404476	405052	577	*	Promoter (2-3kb)	1208	394178	407105	12928	2	LOC105233992	XM_011216181.3	2053
NW_011876190.1	405444	407445	2002	*	Promoter (<=1kb)	1208	394178	407105	12928	2	LOC105233992	XM_011216181.3	0
NW_011876190.1	415415	416573	1159	*	Promoter (<=1kb)	1208	415409	419059	3651	1	LOC105233994	XM_011216183.3	6
NW_011876190.1	423186	424725	1540	*	Promoter (<=1kb)	1208	423191	432122	8932	1	LOC105233995	XM_011216186.2	0
NW_011876190.1	437815	438763	949	*	Promoter (<=1kb)	1208	437778	438926	1149	1	LOC105233996	XM_011216188.3	37
NW_011876190.1	449544	450926	1383	*	Promoter (<=1kb)	1208	439510	450884	11375	2	LOC105233997	XM_011216189.3	0
NW_011876190.1	470527	471081	555	*	Promoter (<=1kb)	1208	461988	470977	8990	2	LOC105233999	XM_011216193.3	0
NW_011876191.1	25049	26244	1196	*	Distal Intergenic	1209	33030	321879	288850	2	LOC105234012	XM_019988731.2	295635
NW_011876191.1	154577	154917	341	*	5' UTR	1209	33030	321879	288850	2	LOC105234012	XM_019988731.2	166962
NW_011876191.1	321099	321969	871	*	Promoter (<=1kb)	1209	33030	321879	288850	2	LOC105234012	XM_019988731.2	0
NW_011876191.1	322183	322912	730	*	Promoter (<=1kb)	1209	322223	322985	763	1	LOC105234002	XM_011216196.3	0
NW_011876191.1	323533	324321	789	*	Promoter (<=1kb)	1209	322916	324294	1379	2	LOC105234003	XM_011216197.3	0
NW_011876191.1	325181	326406	1226	*	Promoter (<=1kb)	1209	325180	425360	100181	1	LOC105234013	XM_011216210.3	1
NW_011876191.1	494641	495532	892	*	Promoter (<=1kb)	1209	478518	495772	17255	2	LOC105234005	XM_011216202.3	240
NW_011876191.1	516809	517941	1133	*	Promoter (<=1kb)	1209	516924	520559	3636	1	LOC105234006	XM_011216203.3	0
NW_011876191.1	521033	523102	2070	*	Promoter (<=1kb)	1209	521094	521939	846	1	LOC105234007	XM_029548407.1	0
NW_011876192.1	31348	31906	559	*	Promoter (<=1kb)	1210	30927	39793	8867	1	LOC105234014	XR_002183791.2	421
NW_011876192.1	33584	34492	909	*	Promoter (2-3kb)	1210	30927	39793	8867	1	LOC105234014	XR_002183791.2	2657
NW_011876192.1	36232	37518	1287	*	Intron (XR_002183791.2/LOC105234014, intron 1 of 1)	1210	30927	39793	8867	1	LOC105234014	XR_002183791.2	5305
NW_011876192.1	38929	39815	887	*	Exon (XR_002183791.2/LOC105234014, exon 2 of 2)	1210	30927	39793	8867	1	LOC105234014	XR_002183791.2	8002
NW_011876192.1	144392	144768	377	*	Promoter (<=1kb)	1210	139791	144564	4774	2	LOC105234017	XM_029548410.1	0
NW_011876192.1	148079	148967	889	*	Promoter (<=1kb)	1210	139791	148900	9110	2	LOC105234017	XM_029548411.1	0
NW_011876192.1	149233	150224	992	*	Promoter (<=1kb)	1210	149382	151746	2365	1	LOC105234020	XM_011216223.3	0
NW_011876192.1	152166	154454	2289	*	Promoter (<=1kb)	1210	153192	155980	2789	1	LOC105234018	XM_029548412.1	0
NW_011876192.1	157932	160490	2559	*	Promoter (<=1kb)	1210	157905	158810	906	2	LOC105234021	XM_011216224.3	0
NW_011876192.1	161454	163390	1937	*	Promoter (<=1kb)	1210	162382	163793	1412	1	LOC105234026	XM_011216229.3	0
NW_011876192.1	164866	165555	690	*	Promoter (<=1kb)	1210	164621	174219	9599	1	LOC105234036	XM_019988744.2	245
NW_011876192.1	180997	181470	474	*	Promoter (<=1kb)	1210	177864	181989	4126	2	LOC105234027	XM_011216230.3	519
NW_011876192.1	236529	237122	594	*	Intron (XM_011216234.3/LOC105234030, intron 2 of 7)	1210	185237	185890	654	2	LOC105234028	XM_011216231.2	-50639
NW_011876192.1	335654	336574	921	*	Distal Intergenic	1210	197809	332275	134467	2	LOC105234030	XM_011216234.3	-3379
NW_011876192.1	339565	340160	596	*	Promoter (2-3kb)	1210	341824	342380	557	2	LOC105234031	XM_011216235.3	2220
NW_011876192.1	354729	355122	394	*	Distal Intergenic	1210	341824	342380	557	2	LOC105234031	XM_011216235.3	-12349
NW_011876192.1	465981	466390	410	*	Promoter (<=1kb)	1210	465760	466577	818	2	LOC105234034	XM_011216238.3	187
NW_011876193.1	193555	193947	393	*	Promoter (<=1kb)	1211	193441	195535	2095	1	LOC105234043	XM_011216247.3	114
NW_011876193.1	226342	227329	988	*	Promoter (<=1kb)	1211	217031	227278	10248	2	LOC105234044	XM_011216248.3	0
NW_011876193.1	229519	230518	1000	*	Promoter (<=1kb)	1211	227808	230468	2661	2	LOC105234048	XM_011216253.3	0
NW_011876193.1	240869	241881	1013	*	Promoter (<=1kb)	1211	228190	241988	13799	2	LOC105234048	NM_001319788.1	107
NW_011876193.1	245190	245819	630	*	Promoter (<=1kb)	1211	227808	245761	17954	2	LOC105234048	XM_029548417.1	0
NW_011876193.1	255420	256324	905	*	Promoter (<=1kb)	1211	254953	256402	1450	2	LOC105234049	XM_029548428.1	78
NW_011876193.1	260315	260881	567	*	Promoter (<=1kb)	1211	256571	260974	4404	2	LOC105234050	XM_011216255.3	93
NW_011876193.1	261910	262435	526	*	Promoter (<=1kb)	1211	261616	262444	829	2	LOC105234051	XM_011216257.3	9
NW_011876193.1	263038	264046	1009	*	Promoter (<=1kb)	1211	262753	265151	2399	1	LOC105234052	XM_011216258.3	285
NW_011876193.1	266348	268419	2072	*	Promoter (<=1kb)	1211	264888	267154	2267	2	LOC105234053	XM_029548427.1	0
NW_011876193.1	268764	270962	2199	*	Promoter (<=1kb)	1211	268517	269920	1404	2	LOC105234056	XM_011216263.3	0
NW_011876193.1	284137	285717	1581	*	Promoter (<=1kb)	1211	273306	285648	12343	2	LOC105234057	XM_011216267.2	0
NW_011876193.1	286233	287689	1457	*	Promoter (<=1kb)	1211	286170	287641	1472	2	LOC105234060	XM_011216276.3	0
NW_011876193.1	288777	289796	1020	*	Promoter (<=1kb)	1211	288857	293055	4199	1	LOC105234061	XM_011216277.3	0
NW_011876193.1	314513	315409	897	*	Intron (XM_029548429.1/LOC105234062, intron 2 of 19)	1211	297977	363270	65294	1	LOC105234062	XM_029548429.1	16536
NW_011876193.1	337733	338375	643	*	Promoter (<=1kb)	1211	337195	363270	26076	1	LOC105234062	XM_011216285.3	538
NW_011876193.1	339071	339730	660	*	Promoter (1-2kb)	1211	337195	363270	26076	1	LOC105234062	XM_011216285.3	1876
NW_011876193.1	374102	375247	1146	*	Promoter (<=1kb)	1211	374105	386914	12810	1	LOC105234065	XM_019988748.2	0
NW_011876194.1	187628	188049	422	*	Intron (XM_019988753.2/LOC109579213, intron 2 of 4)	1212	163222	212253	49032	2	LOC109579213	XM_019988753.2	24204
NW_011876194.1	396948	398287	1340	*	Distal Intergenic	1212	383356	391159	7804	2	LOC105234068	XM_019988752.2	-5789
NW_011876194.1	401501	401987	487	*	Distal Intergenic	1212	383356	391159	7804	2	LOC105234068	XM_019988752.2	-10342
NW_011876194.1	449205	449657	453	*	Distal Intergenic	1212	383356	391159	7804	2	LOC105234068	XM_019988752.2	-58046
NW_011876195.1	139634	140265	632	*	Promoter (<=1kb)	1213	136375	141043	4669	2	LOC105234088	XM_019988754.2	778
NW_011876195.1	140540	141006	467	*	Promoter (<=1kb)	1213	136375	141043	4669	2	LOC105234088	XM_019988754.2	37
NW_011876195.1	245448	246767	1320	*	Promoter (<=1kb)	1213	242299	246021	3723	2	LOC105234076	XM_029548430.1	0
NW_011876195.1	283852	285234	1383	*	Promoter (<=1kb)	1213	283809	332145	48337	1	LOC105234077	XM_011216306.3	43
NW_011876195.1	372807	373547	741	*	Promoter (<=1kb)	1213	356266	373483	17218	2	LOC105234078	XM_011216307.3	0
NW_011876195.1	396917	397332	416	*	Promoter (<=1kb)	1213	396682	397790	1109	1	LOC105234080	XM_011216308.3	235
NW_011876195.1	402995	405075	2081	*	Promoter (<=1kb)	1213	404354	405024	671	2	LOC105234082	XM_011216312.3	0
NW_011876195.1	408440	409381	942	*	Promoter (<=1kb)	1213	408454	409346	893	2	LOC105234084	XM_029548444.1	0
NW_011876195.1	409552	410497	946	*	Promoter (<=1kb)	1213	409624	412832	3209	1	LOC105234083	XM_011216313.3	0
NW_011876196.1	82006	82365	360	*	Promoter (<=1kb)	1214	64967	82366	17400	2	LOC105234089	XM_011216332.3	1
NW_011876196.1	104579	104949	371	*	Promoter (<=1kb)	1214	104383	106493	2111	1	LOC105234091	XM_011216335.3	196
NW_011876196.1	146792	147114	323	*	Promoter (<=1kb)	1214	146124	187695	41572	1	LOC105234095	XM_029548455.1	668
NW_011876196.1	187921	189503	1583	*	Promoter (<=1kb)	1214	188006	189086	1081	1	LOC105234097	XM_011216341.3	0
NW_011876196.1	189823	191467	1645	*	Promoter (<=1kb)	1214	189884	245887	56004	1	LOC105234098	XM_011216351.3	0
NW_011876196.1	261418	263462	2045	*	Promoter (<=1kb)	1214	260041	262490	2450	2	LOC105234099	XM_011216354.3	0
NW_011876196.1	263866	264803	938	*	Promoter (<=1kb)	1214	263490	264735	1246	2	LOC105234100	XM_011216355.3	0
NW_011876196.1	278220	279346	1127	*	Promoter (<=1kb)	1214	278325	281162	2838	1	LOC105234103	XM_011216358.3	0
NW_011876196.1	296784	299157	2374	*	Promoter (<=1kb)	1214	298175	303637	5463	1	LOC105234105	XM_011216360.3	0
NW_011876196.1	305808	307035	1228	*	Promoter (<=1kb)	1214	303630	306933	3304	2	LOC105234104	XM_011216359.1	0
NW_011876196.1	307287	308159	873	*	Promoter (<=1kb)	1214	307322	314725	7404	1	LOC105234110	XM_019988776.2	0
NW_011876196.1	373095	373341	247	*	Promoter (<=1kb)	1214	372981	401106	28126	1	LOC105234111	XR_003845504.1	114
NW_011876196.1	373506	375221	1716	*	Promoter (<=1kb)	1214	374253	401106	26854	1	LOC105234111	XR_003845498.1	0
NW_011876197.1	85539	86963	1425	*	Promoter (<=1kb)	1215	85675	94648	8974	1	LOC105234116	XM_011216387.3	0
NW_011876197.1	108505	111135	2631	*	Promoter (<=1kb)	1215	104645	109570	4926	2	LOC105234117	XM_011216388.3	0
NW_011876197.1	117171	118104	934	*	Promoter (<=1kb)	1215	115714	118022	2309	2	LOC105234119	XR_003845506.1	0
NW_011876197.1	118372	119570	1199	*	Promoter (<=1kb)	1215	118416	121478	3063	1	LOC105234120	XM_011216392.3	0
NW_011876197.1	160827	161859	1033	*	Intron (XM_019988778.2/LOC105234125, intron 9 of 10)	1215	145554	146221	668	1	LOC105234123	XM_011216395.2	15273
NW_011876197.1	178086	179576	1491	*	Promoter (<=1kb)	1215	172891	178819	5929	2	LOC105234124	XR_003845507.1	0
NW_011876197.1	179881	180342	462	*	Promoter (<=1kb)	1215	179392	183193	3802	1	LOC105234127	XM_029548468.1	489
NW_011876197.1	272597	274332	1736	*	Promoter (<=1kb)	1215	272637	275536	2900	1	LOC105234128	XM_011216401.2	0
NW_011876197.1	274470	275562	1093	*	Promoter (<=1kb)	1215	275974	277343	1370	1	LOC105234130	XM_011216402.1	-412
NW_011876197.1	275938	277114	1177	*	Promoter (<=1kb)	1215	275974	277343	1370	1	LOC105234130	XM_011216402.1	0
NW_011876197.1	279869	280701	833	*	Promoter (<=1kb)	1215	278110	280675	2566	2	LOC105234131	XM_011216404.3	0
NW_011876197.1	334803	335355	553	*	Promoter (<=1kb)	1215	295711	335847	40137	2	LOC105234134	XM_011216406.3	492
NW_011876197.1	466149	467545	1397	*	Promoter (<=1kb)	1215	463852	466504	2653	2	LOC105234137	XM_011216414.3	0
NW_011876198.1	154775	155236	462	*	Promoter (<=1kb)	1216	105341	155182	49842	2	LOC105234145	XM_011216422.3	0
NW_011876198.1	193072	193800	729	*	Promoter (<=1kb)	1216	176542	193781	17240	2	LOC105234146	XM_011216424.3	0
NW_011876198.1	374077	375509	1433	*	Promoter (<=1kb)	1216	374499	375522	1024	2	LOC105234150	XM_011216430.3	13
NW_011876198.1	443531	444367	837	*	Promoter (<=1kb)	1216	439506	444310	4805	2	LOC105234152	XM_011216434.3	0
NW_011876198.1	444716	445717	1002	*	Promoter (<=1kb)	1216	444831	449905	5075	1	LOC105234154	XM_011216436.3	0
NW_011876198.1	450192	452546	2355	*	Promoter (<=1kb)	1216	449840	451260	1421	2	LOC105234153	XM_011216435.3	0
NW_011876198.1	455871	457083	1213	*	Promoter (<=1kb)	1216	453581	456998	3418	2	LOC105234156	XM_011216438.3	0
NW_011876198.1	457496	459072	1577	*	Promoter (<=1kb)	1216	457612	469272	11661	1	LOC105234157	XM_011216441.3	0
NW_011876198.1	472200	474572	2373	*	Promoter (<=1kb)	1216	471683	473440	1758	2	LOC105234158	XM_011216443.3	0
NW_011876198.1	480164	482002	1839	*	Promoter (<=1kb)	1216	477585	481879	4295	2	LOC105234160	XM_029548484.1	0
NW_011876198.1	490018	491031	1014	*	Promoter (<=1kb)	1216	482503	490966	8464	2	LOC105234161	XM_011216447.3	0
NW_011876198.1	491300	491579	280	*	Promoter (<=1kb)	1216	482503	490966	8464	2	LOC105234161	XM_011216447.3	-334
NW_011876199.1	254786	255349	564	*	Intron (XM_011216453.2/LOC105234168, intron 2 of 4)	1217	242633	272953	30321	1	LOC105234168	XM_011216453.2	12153
NW_011876199.1	275878	276201	324	*	Promoter (<=1kb)	1217	275814	276493	680	2	LOC109579223	XM_019988789.2	292
NW_011876199.1	276475	277980	1506	*	Promoter (<=1kb)	1217	276539	280549	4011	1	LOC105234170	XM_019988791.2	0
NW_011876199.1	298151	299113	963	*	Promoter (<=1kb)	1217	297996	299070	1075	2	LOC105234171	XM_011216457.3	0
NW_011876199.1	299573	300539	967	*	Promoter (<=1kb)	1217	299299	300495	1197	2	LOC105234172	XM_011216458.3	0
NW_011876199.1	302356	302634	279	*	Promoter (<=1kb)	1217	301054	302822	1769	2	LOC105234173	XM_019988795.2	188
NW_011876199.1	303507	304309	803	*	Promoter (<=1kb)	1217	301054	304107	3054	2	LOC105234173	XM_019988794.2	0
NW_011876199.1	318866	319908	1043	*	Promoter (<=1kb)	1217	315617	319850	4234	2	LOC105234175	XM_011216461.3	0
NW_011876199.1	320052	321309	1258	*	Promoter (<=1kb)	1217	320168	321748	1581	1	LOC105234177	XM_011216462.3	0
NW_011876199.1	322087	322464	378	*	Promoter (<=1kb)	1217	321842	330386	8545	1	LOC105234178	XM_011216463.3	245
NW_011876199.1	322644	323072	429	*	Promoter (<=1kb)	1217	321842	330386	8545	1	LOC105234178	XM_011216463.3	802
NW_011876201.1	71158	72508	1351	*	Promoter (<=1kb)	1219	70934	332828	261895	1	LOC105234203	XM_029548516.1	224
NW_011876201.1	336082	337250	1169	*	Promoter (<=1kb)	1219	336190	337816	1627	1	LOC105234204	XM_011216490.3	0
NW_011876201.1	340306	340624	319	*	Promoter (<=1kb)	1219	340395	357628	17234	1	LOC105234206	XM_011216491.3	0
NW_011876201.1	340806	341273	468	*	Promoter (<=1kb)	1219	340395	357628	17234	1	LOC105234206	XM_011216491.3	411
NW_011876201.1	343945	344406	462	*	Promoter (<=1kb)	1219	342828	344854	2027	2	LOC105234207	XM_011216492.3	448
NW_011876201.1	344631	344870	240	*	Promoter (<=1kb)	1219	342828	344854	2027	2	LOC105234207	XM_011216492.3	0
NW_011876201.1	346600	347630	1031	*	Promoter (<=1kb)	1219	345412	347529	2118	2	LOC105234209	XM_029548518.1	0
NW_011876201.1	348976	351183	2208	*	Promoter (<=1kb)	1219	349983	352139	2157	1	LOC105234211	XM_011216498.3	0
NW_011876201.1	352297	352996	700	*	Promoter (<=1kb)	1219	351974	353210	1237	2	LOC105234210	XM_011216497.2	214
NW_011876201.1	353703	354854	1152	*	Promoter (<=1kb)	1219	351974	353210	1237	2	LOC105234210	XM_011216497.2	-493
NW_011876201.1	363128	364508	1381	*	Promoter (<=1kb)	1219	363310	364531	1222	2	LOC105234213	XM_011216500.3	23
NW_011876201.1	367970	369911	1942	*	Promoter (<=1kb)	1219	365245	368911	3667	2	LOC105234214	XM_011216501.3	0
NW_011876201.1	370078	371065	988	*	Promoter (<=1kb)	1219	370132	372120	1989	1	LOC105234217	XM_011216503.3	0
NW_011876201.1	391523	393594	2072	*	Promoter (<=1kb)	1219	374612	393503	18892	2	LOC105234218	XM_011216505.3	0
NW_011876201.1	395514	396422	909	*	Promoter (<=1kb)	1219	395541	396927	1387	1	LOC105234220	XM_029548512.1	0
NW_011876201.1	401048	402654	1607	*	Promoter (<=1kb)	1219	396917	401952	5036	2	LOC105234219	XM_011216506.3	0
NW_011876201.1	404388	405665	1278	*	Promoter (<=1kb)	1219	403420	405584	2165	2	LOC105234223	XM_011216511.3	0
NW_011876201.1	408485	409612	1128	*	Promoter (<=1kb)	1219	406255	409664	3410	2	LOC105234224	XM_019988806.2	52
NW_011876201.1	410562	411277	716	*	Promoter (<=1kb)	1219	410589	419326	8738	1	LOC105234228	XM_029548520.1	0
NW_011876201.1	422004	424105	2102	*	Promoter (<=1kb)	1219	421327	423027	1701	2	LOC105234226	XM_029548515.1	0
NW_011876201.1	426449	427392	944	*	Promoter (<=1kb)	1219	424573	427304	2732	2	LOC105234230	XM_011216520.3	0
NW_011876202.1	54995	55246	252	*	Intron (XM_029548522.1/LOC105234237, intron 1 of 11)	1220	24905	230063	205159	1	LOC105234237	XM_029548522.1	30090
NW_011876202.1	55523	55749	227	*	Intron (XM_029548522.1/LOC105234237, intron 1 of 11)	1220	24905	230063	205159	1	LOC105234237	XM_029548522.1	30618
NW_011876202.1	193960	195291	1332	*	Intron (XM_029548522.1/LOC105234237, intron 8 of 11)	1220	186965	189794	2830	1	LOC109579229	XM_019988809.2	6995
NW_011876202.1	410176	411963	1788	*	Intron (XM_019988811.2/LOC105234238, intron 1 of 7)	1220	250317	429508	179192	2	LOC105234238	XM_019988811.2	17545
NW_011876202.1	428099	429619	1521	*	Promoter (<=1kb)	1220	250317	429508	179192	2	LOC105234238	XM_019988811.2	0
NW_011876202.1	430316	432702	2387	*	Promoter (<=1kb)	1220	430691	439723	9033	1	LOC105234234	XM_029548521.1	0
NW_011876202.1	444544	445214	671	*	Distal Intergenic	1220	430691	439723	9033	1	LOC105234234	XM_029548521.1	13853
NW_011876203.1	174440	174794	355	*	Promoter (<=1kb)	1221	94335	175184	80850	2	LOC105234242	XM_011216532.3	390
NW_011876203.1	380681	381868	1188	*	Promoter (<=1kb)	1221	380917	402006	21090	1	LOC115065791	XM_029548525.1	0
NW_011876204.1	7146	8508	1363	*	Promoter (<=1kb)	1222	7176	9376	2201	1	LOC105234248	XM_029548529.1	0
NW_011876204.1	18736	19919	1184	*	Promoter (<=1kb)	1222	19069	31199	12131	1	LOC105234258	XM_019988814.2	0
NW_011876204.1	32963	34371	1409	*	Promoter (<=1kb)	1222	31006	34289	3284	2	LOC105234250	XM_011216541.3	0
NW_011876204.1	102587	102929	343	*	Promoter (<=1kb)	1222	38468	103407	64940	2	LOC105234251	XM_011216542.3	478
NW_011876204.1	104065	105145	1081	*	Promoter (<=1kb)	1222	104192	106773	2582	1	Tysd1	XM_011216550.3	0
NW_011876204.1	108511	109513	1003	*	Promoter (<=1kb)	1222	106770	109464	2695	2	LOC105234252	XM_029548527.1	0
NW_011876204.1	268336	269046	711	*	Promoter (<=1kb)	1222	117122	269020	151899	2	LOC105234256	XM_019988818.2	0
NW_011876204.1	295079	295503	425	*	Distal Intergenic	1222	117122	269020	151899	2	LOC105234256	XM_019988818.2	-26059
NW_011876204.1	432620	433250	631	*	Promoter (2-3kb)	1222	435502	435973	472	1	LOC115065792	XM_029548526.1	-2252
NW_011876205.1	99981	102270	2290	*	Promoter (<=1kb)	1223	101383	103295	1913	1	LOC105234262	XM_011216559.3	0
NW_011876205.1	182206	184161	1956	*	Promoter (<=1kb)	1223	163882	184374	20493	2	LOC105234264	XM_011216561.3	213
NW_011876205.1	241941	242215	275	*	Promoter (<=1kb)	1223	241784	242232	449	2	LOC105234274	XM_019988821.2	17
NW_011876205.1	259826	260214	389	*	Promoter (<=1kb)	1223	259427	294796	35370	1	LOC105234267	XM_011216565.3	399
NW_011876205.1	296049	297234	1186	*	Promoter (<=1kb)	1223	296121	297142	1022	2	LOC105234268	XM_011216566.2	0
NW_011876205.1	297544	298988	1445	*	Promoter (<=1kb)	1223	297959	298943	985	1	LOC105234269	XM_011216567.3	0
NW_011876205.1	301799	302835	1037	*	Exon (XM_019988819.2/LOC105234270, exon 5 of 8)	1223	297959	298943	985	1	LOC105234269	XM_011216567.3	3840
NW_011876206.1	44242	44587	346	*	Promoter (<=1kb)	1224	13596	45452	31857	2	LOC105234279	XM_011216578.3	865
NW_011876206.1	45845	46451	607	*	Promoter (<=1kb)	1224	13596	46534	32939	2	LOC105234279	XM_011216582.3	83
NW_011876206.1	50067	51446	1380	*	Promoter (<=1kb)	1224	49583	51397	1815	2	LOC105234281	XM_011216584.3	0
NW_011876206.1	52891	54219	1329	*	Promoter (<=1kb)	1224	52976	71973	18998	1	LOC105234282	XM_029548537.1	0
NW_011876206.1	94345	95500	1156	*	Promoter (<=1kb)	1224	95036	95421	386	2	LOC109579234	XM_019988824.2	0
NW_011876206.1	123397	124784	1388	*	Promoter (<=1kb)	1224	123529	125753	2225	1	LOC105221767	XM_011198870.3	0
NW_011876206.1	128475	129769	1295	*	Promoter (<=1kb)	1224	127885	129644	1760	2	LOC105221768	XM_019988830.2	0
NW_011876206.1	134541	135591	1051	*	Promoter (<=1kb)	1224	134147	135687	1541	2	LOC105221769	XM_011198878.3	96
NW_011876206.1	141858	146405	4548	*	Promoter (<=1kb)	1224	137204	142802	5599	2	LOC105221772	XM_011198880.3	0
NW_011876206.1	232392	233117	726	*	Promoter (<=1kb)	1224	232448	233119	672	1	LOC105221775	XM_011198884.3	0
NW_011876206.1	241683	243595	1913	*	Promoter (<=1kb)	1224	241681	308685	67005	1	So5a1	XM_011198885.3	2
NW_011876206.1	395464	396779	1316	*	Promoter (<=1kb)	1224	395445	396697	1253	2	LOC105221782	XM_011198893.3	0
NW_011876206.1	397105	398098	994	*	Promoter (<=1kb)	1224	397216	398238	1023	1	LOC105221784	XM_011198895.3	0
NW_011876206.1	414275	415580	1306	*	Promoter (<=1kb)	1224	412368	415510	3143	2	LOC105221787	XM_011198899.3	0
NW_011876206.1	497945	498849	905	*	Promoter (<=1kb)	1224	498030	498838	809	2	LOC105221791	XM_011198903.3	0
NW_011876206.1	500099	501031	933	*	Promoter (<=1kb)	1224	500099	508560	8462	1	LOC105221792	XM_011198904.3	0
NW_011876207.1	328022	328663	642	*	Promoter (<=1kb)	1225	327848	334406	6559	1	LOC105221803	XM_011198915.3	174
NW_011876207.1	334835	335857	1023	*	Promoter (<=1kb)	1225	334249	335813	1565	2	LOC105221802	XM_011198913.3	0
NW_011876207.1	336041	336951	911	*	Promoter (<=1kb)	1225	336077	336895	819	1	LOC105221804	XM_011198916.2	0
NW_011876207.1	337227	338393	1167	*	Promoter (<=1kb)	1225	337354	340506	3153	1	LOC105221806	XM_011198918.3	0
NW_011876207.1	342318	342865	548	*	Promoter (<=1kb)	1225	340379	343038	2660	2	LOC105221805	XM_029548556.1	173
NW_011876207.1	343374	344231	858	*	Promoter (<=1kb)	1225	343405	345065	1661	1	LOC105221808	XM_011198920.2	0
NW_011876207.1	345402	346226	825	*	Promoter (<=1kb)	1225	345011	346155	1145	2	LOC105221807	XM_011198919.3	0
NW_011876207.1	346445	348728	2284	*	Promoter (<=1kb)	1225	346550	354718	8169	1	LOC105221809	XM_019988844.2	0
NW_011876207.1	357344	358519	1176	*	Promoter (<=1kb)	1225	357351	420758	63408	1	LOC105221812	XM_011198927.3	0
NW_011876207.1	421704	422698	995	*	Promoter (<=1kb)	1225	421752	427588	5837	1	LOC105221814	XM_011198932.3	0
NW_011876207.1	424765	425718	954	*	Promoter (<=1kb)	1225	423849	425683	1835	2	LOC105221813	XM_011198931.3	0
NW_011876207.1	428505	429848	1344	*	Promoter (<=1kb)	1225	428150	429845	1696	2	LOC105221815	XM_011198933.3	0
NW_011876207.1	430047	430793	747	*	Promoter (<=1kb)	1225	430119	433376	3258	1	LOC105221816	XM_011198934.3	0
NW_011876207.1	449487	452074	2588	*	Promoter (<=1kb)	1225	440686	450588	9903	2	LOC105221818	XM_011198936.3	0
NW_011876207.1	453275	455240	1966	*	Promoter (<=1kb)	1225	452720	454201	1482	2	LOC105221819	XM_011198942.3	0
NW_011876207.1	460664	461259	596	*	Promoter (<=1kb)	1225	460710	461448	739	1	LOC105221825	XM_011198950.3	0
NW_011876207.1	461523	462598	1076	*	Promoter (<=1kb)	1225	461432	462552	1121	2	LOC105221824	XM_011198949.3	0
NW_011876207.1	471574	473390	1817	*	Promoter (<=1kb)	1225	465670	472756	7087	2	LOC105221827	XM_011198955.3	0
NW_011876207.1	474959	476289	1331	*	Promoter (<=1kb)	1225	475038	476458	1421	1	LOC105221828	XM_011198956.3	0
NW_011876208.1	139250	140229	980	*	Promoter (<=1kb)	1226	137120	140165	3046	2	LOC105221835	XM_011198962.3	0
NW_011876208.1	141226	142255	1030	*	Promoter (<=1kb)	1226	141271	312478	171208	1	LOC105221837	XM_011198965.3	0
NW_011876208.1	361624	362864	1241	*	Promoter (<=1kb)	1226	361192	362876	1685	2	LOC105221839	XM_011198968.3	12
NW_011876208.1	364578	365057	480	*	Promoter (<=1kb)	1226	364537	365185	649	1	LOC115065811	XM_029548566.1	41
NW_011876209.1	54957	56038	1082	*	Promoter (<=1kb)	1227	54903	196742	141840	1	LOC105221842	XM_011198971.3	54
NW_011876209.1	456533	457470	938	*	Promoter (<=1kb)	1227	454210	457485	3276	2	LOC105221849	XM_011198978.3	15
NW_011876209.1	458184	459321	1138	*	Promoter (<=1kb)	1227	458259	460692	2434	1	LOC105221850	XM_011198979.3	0
NW_011876209.1	469971	470387	417	*	Promoter (<=1kb)	1227	469483	470970	1488	2	LOC105221851	XM_011198980.3	583
NW_011876209.1	470609	470969	361	*	Promoter (<=1kb)	1227	469483	470970	1488	2	LOC105221851	XM_011198980.3	1
NW_011876209.1	503058	503704	647	*	Promoter (2-3kb)	1227	477902	505919	28018	2	LOC105221855	XM_029548572.1	2215
NW_011876209.1	532274	533323	1050	*	Promoter (<=1kb)	1227	477902	533263	55362	2	LOC105221855	XM_011198984.3	0
NW_011876209.1	533470	534553	1084	*	Promoter (<=1kb)	1227	533591	536054	2464	1	LOC105221856	XM_011198990.2	0
NW_011876209.1	539299	539870	572	*	Distal Intergenic	1227	533591	536054	2464	1	LOC105221856	XM_011198990.2	5708
NW_011876211.1	83773	84643	871	*	Promoter (<=1kb)	1229	83941	290703	206763	1	LOC105221872	XM_011199007.2	0
NW_011876212.1	60107	60648	542	*	Promoter (<=1kb)	1230	32721	60636	27916	2	LOC105221877	XM_029548579.1	0
NW_011876212.1	228533	229224	692	*	Promoter (<=1kb)	1230	226822	229249	2428	2	LOC105221881	XM_011199017.3	25
NW_011876212.1	229626	230874	1249	*	Promoter (<=1kb)	1230	229930	253730	23801	1	LOC105221882	XM_011199018.3	0
NW_011876212.1	245018	246214	1197	*	Promoter (<=1kb)	1230	245002	253730	8729	1	LOC105221882	XM_011199020.3	16
NW_011876212.1	566051	566572	522	*	Promoter (<=1kb)	1230	497791	566607	68817	2	LOC105221885	XM_011199024.3	35
NW_011876214.1	320582	321413	832	*	Distal Intergenic	1232	195333	313387	118055	2	LOC105221903	XM_019988863.2	-7195
NW_011876214.1	351931	353551	1621	*	Promoter (<=1kb)	1232	341721	353474	11754	2	LOC105221904	XM_019988864.2	0
NW_011876214.1	353826	354702	877	*	Promoter (<=1kb)	1232	353838	355587	1750	1	LOC105221906	XM_011199048.3	0
NW_011876214.1	357360	358216	857	*	Promoter (<=1kb)	1232	355509	358187	2679	2	LOC105221905	XM_011199046.3	0
NW_011876214.1	358408	359392	985	*	Promoter (<=1kb)	1232	358515	376044	17530	1	LOC105221908	XM_011199052.3	0
NW_011876215.1	79	418	340	*	3' UTR	1233	5559	7823	2265	1	LOC105221911	XM_019988870.2	-5141
NW_011876215.1	2969	4089	1121	*	Promoter (1-2kb)	1233	5559	7823	2265	1	LOC105221911	XM_019988870.2	-1470
NW_011876215.1	5558	6755	1198	*	Promoter (<=1kb)	1233	5559	7823	2265	1	LOC105221911	XM_019988870.2	0
NW_011876215.1	13104	14345	1242	*	Promoter (<=1kb)	1233	82	14238	14157	2	LOC105221934	XM_029548594.1	0
NW_011876215.1	14940	15640	701	*	Promoter (<=1kb)	1233	14966	18326	3361	1	LOC105221912	XM_011199056.3	0
NW_011876215.1	18369	19790	1422	*	Promoter (<=1kb)	1233	18233	19725	1493	2	LOC105221913	XM_011199057.3	0
NW_011876215.1	25651	27230	1580	*	Promoter (<=1kb)	1233	25710	26340	631	1	LOC105221915	XM_011199058.2	0
NW_011876216.1	101193	101441	249	*	Distal Intergenic	1234	146178	278468	132291	1	LOC105221940	XM_019988876.2	-44737
NW_011876216.1	337817	338185	369	*	Promoter (<=1kb)	1234	324169	338365	14197	2	LOC105221943	XM_011199090.3	180
NW_011876216.1	533234	533763	530	*	Promoter (<=1kb)	1234	533008	534720	1713	1	LOC105221945	XM_011199093.3	226
NW_011876216.1	534206	535216	1011	*	Promoter (<=1kb)	1234	526194	535156	8963	2	LOC105221946	XM_011199094.3	0
NW_011876216.1	536705	537711	1007	*	Promoter (<=1kb)	1234	536765	570562	33798	1	LOC105221947	XM_011199096.3	0
NW_011876217.1	77080	77648	569	*	Promoter (<=1kb)	1235	75220	77633	2414	2	LOC105221949	XM_019988881.2	0
NW_011876217.1	78464	79177	714	*	Promoter (<=1kb)	1235	78476	79236	761	1	LOC105221950	XM_011199099.3	0
NW_011876217.1	378307	379108	802	*	Distal Intergenic	1235	357841	359597	1757	1	LOC105221953	XM_019988879.2	20466
NW_011876217.1	593077	594112	1036	*	Promoter (<=1kb)	1235	590702	594074	3373	2	LOC105221955	XM_011199103.3	0
NW_011876217.1	594592	595342	751	*	Promoter (<=1kb)	1235	594693	595163	471	1	LOC105221956	XM_011199104.2	0
NW_011876218.1	275029	275552	524	*	Distal Intergenic	1236	279306	280174	869	1	LOC105221979	XM_019988883.2	-3754
NW_011876218.1	276587	276865	279	*	Promoter (2-3kb)	1236	279306	280174	869	1	LOC105221979	XM_019988883.2	-2441
NW_011876218.1	291465	292694	1230	*	Distal Intergenic	1236	303921	309851	5931	1	LOC105221964	XM_011199109.3	-11227
NW_011876218.1	299127	300550	1424	*	Distal Intergenic	1236	303921	309851	5931	1	LOC105221964	XM_011199109.3	-3371
NW_011876218.1	304666	305334	669	*	Promoter (<=1kb)	1236	303921	309851	5931	1	LOC105221964	XM_011199109.3	745
NW_011876218.1	311278	312741	1464	*	Promoter (<=1kb)	1236	311357	327455	16099	1	LOC105221966	XM_011199113.3	0
NW_011876218.1	322130	323713	1584	*	Promoter (1-2kb)	1236	324552	325443	892	2	LOC105221965	XM_011199110.3	1730
NW_011876218.1	324371	325401	1031	*	Promoter (<=1kb)	1236	324552	325443	892	2	LOC105221965	XM_011199110.3	42
NW_011876218.1	326188	326762	575	*	Promoter (<=1kb)	1236	324552	325443	892	2	LOC105221965	XM_011199110.3	-745
NW_011876218.1	328422	328996	575	*	Promoter (<=1kb)	1236	328354	329617	1264	1	LOC105221967	XM_029548608.1	68
NW_011876218.1	330537	331379	843	*	Promoter (<=1kb)	1236	329809	331357	1549	2	LOC105221968	XM_011199117.3	0
NW_011876218.1	332478	334410	1933	*	Promoter (<=1kb)	1236	333053	334410	1358	2	LOC105221969	XM_011199118.2	0
NW_011876219.1	154510	155596	1087	*	Promoter (<=1kb)	1237	154520	168363	13844	1	LOC105221986	XM_011199137.3	0
NW_011876219.1	187577	188231	655	*	Promoter (<=1kb)	1237	168571	188347	19777	2	LOC105221985	XM_011199136.3	116
NW_011876219.1	192959	193482	524	*	Promoter (<=1kb)	1237	193109	210255	17147	1	LOC105221988	XR_003845528.1	0
NW_011876219.1	279786	280520	735	*	Promoter (<=1kb)	1237	279348	280678	1331	2	LOC105221991	XM_011199147.3	158
NW_011876219.1	356494	357383	890	*	Promoter (<=1kb)	1237	356386	357949	1564	1	LOC105221996	XM_011199151.3	108
NW_011876219.1	405023	405798	776	*	Promoter (<=1kb)	1237	404938	412240	7303	1	LOC105222001	XM_011199157.3	85
NW_011876219.1	467004	468275	1272	*	Promoter (<=1kb)	1237	436880	468373	31494	2	LOC105222005	XM_029548614.1	98
NW_011876220.1	79827	81065	1239	*	Promoter (<=1kb)	1238	65170	80987	15818	2	LOC105222007	XM_011199162.3	0
NW_011876220.1	82576	83910	1335	*	Promoter (<=1kb)	1238	82467	116903	34437	1	LOC105222008	XM_011199163.3	109
NW_011876220.1	99908	101559	1652	*	Promoter (<=1kb)	1238	99997	116515	16519	1	LOC105222008	XM_029548618.1	0
NW_011876220.1	106946	107487	542	*	Promoter (<=1kb)	1238	106611	116515	9905	1	LOC105222008	XM_019988887.2	335
NW_011876220.1	120677	123004	2328	*	Promoter (<=1kb)	1238	121377	139708	18332	1	LOC105222009	XM_011199165.3	0
NW_011876220.1	123335	124035	701	*	Promoter (1-2kb)	1238	121377	139708	18332	1	LOC105222009	XM_011199165.3	1958
NW_011876220.1	191917	193993	2077	*	Promoter (<=1kb)	1238	148303	194109	45807	2	LOC105222010	XM_019988891.2	116
NW_011876220.1	203670	204923	1254	*	Promoter (<=1kb)	1238	203788	207072	3285	1	LOC105222011	XM_011199169.3	0
NW_011876220.1	213443	213937	495	*	Promoter (2-3kb)	1238	209725	216193	6469	2	LOC105222012	XM_011199172.3	2256
NW_011876220.1	214453	216892	2440	*	Promoter (<=1kb)	1238	209725	216193	6469	2	LOC105222012	XM_011199172.3	0
NW_011876220.1	297046	297668	623	*	Distal Intergenic	1238	209725	216193	6469	2	LOC105222012	XM_011199172.3	-80853
NW_011876220.1	485520	485915	396	*	Distal Intergenic	1238	495317	536256	40940	1	LOC105222013	XM_029548619.1	-9402
NW_011876220.1	547100	548387	1288	*	Promoter (<=1kb)	1238	547076	548280	1205	2	LOC105222014	XM_011199175.3	0
NW_011876220.1	548956	550205	1250	*	Promoter (<=1kb)	1238	549137	577014	27878	1	LOC105222016	XM_019988890.2	0
NW_011876221.1	197678	197984	307	*	Intron (XM_011199179.2/LOC105222018, intron 1 of 3)	1239	178892	243260	64369	1	LOC105222018	XM_011199179.2	18786
NW_011876221.1	458070	459297	1228	*	Promoter (<=1kb)	1239	458123	460546	2424	1	LOC105222023	XM_011199185.3	0
NW_011876221.1	461759	462755	997	*	Promoter (<=1kb)	1239	460272	462767	2496	2	LOC105222024	XM_011199186.3	12
NW_011876221.1	463018	463784	767	*	Promoter (<=1kb)	1239	463055	464175	1121	1	LOC105222025	XM_011199187.3	0
NW_011876221.1	464584	465625	1042	*	Promoter (<=1kb)	1239	464613	466906	2294	1	LOC105222026	XM_011199188.3	0
NW_011876222.1	158191	158998	808	*	Promoter (<=1kb)	1240	158176	159009	834	2	LOC109579266	XM_019988899.2	11
NW_011876222.1	234804	236033	1230	*	Promoter (<=1kb)	1240	137628	235968	98341	2	LOC109579266	XR_002183801.2	0
NW_011876222.1	236620	238076	1457	*	Promoter (<=1kb)	1240	236633	237848	1216	1	LOC105222029	XM_011199197.2	0
NW_011876222.1	245329	245862	534	*	Promoter (<=1kb)	1240	245165	249734	4570	1	LOC105222031	XM_011199199.3	164
NW_011876222.1	549807	550821	1015	*	Promoter (<=1kb)	1240	549625	551114	1490	1	LOC105222036	XM_011199211.3	182
NW_011876222.1	553963	554937	975	*	Promoter (<=1kb)	1240	554065	554989	925	1	LOC105222038	XM_011199214.3	0
NW_011876222.1	556352	557008	657	*	Promoter (<=1kb)	1240	554854	557033	2180	2	LOC105222039	XM_011199215.3	25
NW_011876222.1	557744	558473	730	*	Promoter (<=1kb)	1240	557801	560182	2382	1	LOC105222041	XM_029548625.1	0
NW_011876223.1	152833	153333	501	*	Distal Intergenic	1241	156412	165398	8987	1	LOC105222049	XM_029548632.1	-3079
NW_011876223.1	167817	168543	727	*	Promoter (<=1kb)	1241	167885	169266	1382	1	LOC105222050	XM_011199229.3	0
NW_011876223.1	216646	218220	1575	*	Promoter (<=1kb)	1241	186783	218094	31312	2	LOC105222051	XM_029548630.1	0
NW_011876223.1	251621	253095	1475	*	Promoter (<=1kb)	1241	242774	252731	9958	2	LOC105222053	XM_019988919.2	0
NW_011876223.1	254092	254956	865	*	Promoter (<=1kb)	1241	253095	254900	1806	2	LOC105222054	XM_011199235.3	0
NW_011876223.1	255657	256164	508	*	Promoter (<=1kb)	1241	255657	256613	957	1	LOC105222055	XM_019988911.1	0
NW_011876223.1	257965	260250	2286	*	Promoter (<=1kb)	1241	256839	258989	2151	2	LOC105222056	XM_011199238.3	0
NW_011876223.1	265753	267123	1371	*	Promoter (<=1kb)	1241	265847	267153	1307	1	LOC105222058	XM_011199240.3	0
NW_011876223.1	272596	273883	1288	*	Promoter (<=1kb)	1241	272690	276610	3921	1	LOC105222060	XM_011199242.3	0
NW_011876223.1	280716	281343	628	*	Promoter (<=1kb)	1241	280842	310506	29665	1	LOC105222062	XM_029548628.1	0
NW_011876223.1	290475	291266	792	*	5' UTR	1241	280925	310506	29582	1	LOC105222062	XM_011199243.3	9550
NW_011876223.1	312975	313922	948	*	Promoter (<=1kb)	1241	313103	313718	616	2	LOC105222064	XM_011199245.3	0
NW_011876223.1	314148	315802	1655	*	Promoter (<=1kb)	1241	314503	315855	1353	2	LOC105222065	XM_011199247.3	53
NW_011876224.1	70292	70559	268	*	Promoter (<=1kb)	1242	46214	70455	24242	2	LOC105222074	XM_011199259.2	0
NW_011876224.1	89125	90464	1340	*	Promoter (<=1kb)	1242	89195	90554	1360	1	LOC105222075	XM_011199260.3	0
NW_011876224.1	93838	95654	1817	*	Promoter (<=1kb)	1242	91184	94869	3686	2	LOC105222076	XM_011199261.3	0
NW_011876224.1	96054	97552	1499	*	Promoter (<=1kb)	1242	95845	97501	1657	2	LOC105222077	XM_011199262.3	0
NW_011876224.1	97835	99172	1338	*	Promoter (<=1kb)	1242	97908	100262	2355	1	LOC105222078	XM_011199263.3	0
NW_011876224.1	105664	106768	1105	*	Promoter (<=1kb)	1242	104147	106697	2551	2	LOC105222081	XM_011199265.3	0
NW_011876224.1	297618	298625	1008	*	Promoter (<=1kb)	1242	286848	298633	11786	2	LOC105222090	XM_011199275.3	8
NW_011876224.1	305847	306801	955	*	Promoter (<=1kb)	1242	286848	306810	19963	2	LOC105222090	XM_011199274.3	9
NW_011876224.1	321014	321638	625	*	Promoter (<=1kb)	1242	311359	321680	10322	2	LOC105222092	XM_011199276.3	42
NW_011876224.1	321939	323333	1395	*	Promoter (<=1kb)	1242	321951	325482	3532	1	LOC105222093	XM_011199279.3	0
NW_011876224.1	336138	337146	1009	*	Promoter (<=1kb)	1242	335192	337079	1888	2	LOC105222095	XM_011199281.3	0
NW_011876224.1	337560	338448	889	*	Promoter (<=1kb)	1242	337656	340054	2399	1	LOC105222096	XM_011199282.3	0
NW_011876224.1	340592	341545	954	*	Promoter (<=1kb)	1242	340162	341477	1316	2	LOC105222097	XM_011199284.3	0
NW_011876224.1	341696	342615	920	*	Promoter (<=1kb)	1242	341767	485006	143240	1	LOC105222101	XM_011199287.3	0
NW_011876224.1	343778	345342	1565	*	Promoter (<=1kb)	1242	343772	345710	1939	1	LOC105222099	XM_011199286.3	6
NW_011876225.1	86046	87066	1021	*	Promoter (<=1kb)	1243	85891	138441	52551	1	LOC115065833	XR_003845541.1	155
NW_011876225.1	268780	269475	696	*	Promoter (<=1kb)	1243	268695	269690	996	1	LOC105222104	XM_011199292.2	85
NW_011876225.1	308777	309751	975	*	Promoter (<=1kb)	1243	294425	309779	15355	2	LOC105222107	XM_011199298.2	28
NW_011876225.1	310979	311646	668	*	Promoter (<=1kb)	1243	294425	311530	17106	2	LOC105222107	XM_011199296.3	0
NW_011876225.1	311831	312737	907	*	Promoter (<=1kb)	1243	311705	312629	925	1	LOC105222109	XM_019988930.2	126
NW_011876225.1	322247	322888	642	*	Promoter (<=1kb)	1243	323865	332744	8880	1	LOC105222110	XM_011199305.3	-977
NW_011876225.1	323787	324449	663	*	Promoter (<=1kb)	1243	323865	332744	8880	1	LOC105222110	XM_011199305.3	0
NW_011876225.1	335485	336214	730	*	Promoter (<=1kb)	1243	332436	336223	3788	2	LOC105222111	XM_011199306.3	9
NW_011876225.1	595146	596521	1376	*	Promoter (<=1kb)	1243	593328	596234	2907	2	LOC105222112	XM_011199307.3	0
NW_011876225.1	600111	601359	1249	*	Promoter (<=1kb)	1243	600240	602021	1782	1	LOC105222115	XM_011199312.3	0
NW_011876225.1	602452	603524	1073	*	Promoter (<=1kb)	1243	601999	603434	1436	2	LOC105222114	XM_011199311.3	0
NW_011876225.1	603867	604942	1076	*	Promoter (<=1kb)	1243	604032	616249	12218	1	LOC105222117	XM_011199313.3	0
NW_011876225.1	623220	624196	977	*	Promoter (<=1kb)	1243	621367	624155	2789	2	LOC105222118	XM_011199314.3	0
NW_011876225.1	624584	625636	1053	*	Promoter (<=1kb)	1243	624649	629054	4406	1	LOC105222119	XM_011199315.3	0
NW_011876227.1	302414	303479	1066	*	Promoter (<=1kb)	1245	303129	419076	115948	1	LOC105222126	XM_029548643.1	0
NW_011876227.1	303937	304368	432	*	Promoter (<=1kb)	1245	303129	419076	115948	1	LOC105222126	XM_029548643.1	808
NW_011876227.1	389900	391506	1607	*	Promoter (<=1kb)	1245	389803	390865	1063	1	LOC115065835	XR_003845542.1	97
NW_011876227.1	428649	430689	2041	*	Promoter (<=1kb)	1245	426645	429614	2970	2	LOC105222127	XM_011199329.3	0
NW_011876227.1	478614	480227	1614	*	Promoter (2-3kb)	1245	482311	496392	14082	1	LOC105222133	XM_019988938.1	-2084
NW_011876227.1	505642	506054	413	*	Promoter (<=1kb)	1245	496472	506065	9594	2	LOC105222134	XM_019988937.2	11
NW_011876227.1	508637	509285	649	*	Promoter (<=1kb)	1245	506484	509018	2535	2	LOC105222135	XM_011199337.3	0
NW_011876227.1	512000	513019	1020	*	Promoter (<=1kb)	1245	509645	512917	3273	2	LOC105222137	XM_011199340.3	0
NW_011876227.1	513259	515541	2283	*	Promoter (<=1kb)	1245	513316	514304	989	1	LOC105222139	XM_011199343.3	0
NW_011876227.1	523443	524976	1534	*	Promoter (<=1kb)	1245	518499	524952	6454	2	LOC105222140	XM_011199344.3	0
NW_011876227.1	525488	526718	1231	*	Promoter (<=1kb)	1245	525484	527074	1591	1	LOC105222141	XM_011199345.3	4
NW_011876227.1	527331	527708	378	*	Promoter (<=1kb)	1245	527285	527770	486	1	LOC109579277	XM_029548645.1	46
NW_011876227.1	530083	530965	883	*	Promoter (<=1kb)	1245	529566	531574	2009	1	LOC105222142	XM_011199346.3	517
NW_011876228.1	59478	62752	3275	*	Promoter (<=1kb)	1246	53044	61478	8435	2	LOC105222151	XM_011199355.3	0
NW_011876228.1	77359	77849	491	*	Promoter (<=1kb)	1246	77199	112861	35663	1	LOC105222169	XM_019988950.2	160
NW_011876228.1	78508	78863	356	*	Promoter (1-2kb)	1246	77199	112861	35663	1	LOC105222169	XM_019988950.2	1309
NW_011876228.1	185280	186631	1352	*	Promoter (<=1kb)	1246	185286	187131	1846	1	LOC105222156	XM_011199362.3	0
NW_011876228.1	191937	193129	1193	*	Promoter (<=1kb)	1246	188485	193079	4595	2	LOC105222157	XM_011199363.3	0
NW_011876228.1	193697	195152	1456	*	Promoter (<=1kb)	1246	193811	200067	6257	1	LOC105222158	XM_011199364.3	0
NW_011876228.1	219111	220235	1125	*	Promoter (<=1kb)	1246	219227	234558	15332	1	LOC105222172	XM_019988944.2	0
NW_011876228.1	220471	220874	404	*	Promoter (1-2kb)	1246	219227	234558	15332	1	LOC105222172	XM_019988944.2	1244
NW_011876228.1	242153	244367	2215	*	Promoter (<=1kb)	1246	238509	243082	4574	2	LOC105222159	XM_011199366.3	0
NW_011876228.1	296056	296570	515	*	Distal Intergenic	1246	281636	292127	10492	2	LOC105222161	XM_011199371.3	-3929
NW_011876228.1	301423	303132	1710	*	Promoter (<=1kb)	1246	303950	308172	4223	1	LOC105222162	XM_011199373.3	-818
NW_011876228.1	303958	305652	1695	*	Promoter (<=1kb)	1246	303950	308172	4223	1	LOC105222162	XM_011199373.3	8
NW_011876228.1	502076	502672	597	*	Promoter (<=1kb)	1246	446884	503004	56121	2	LOC105222174	XM_019988945.2	332
NW_011876229.1	27466	29189	1724	*	Promoter (<=1kb)	1247	27643	28532	890	2	LOC109579282	XR_002183806.2	0
NW_011876229.1	32136	33063	928	*	Intron (XR_003845551.1/LOC115065841, intron 2 of 2)	1247	27643	28532	890	2	LOC109579282	XR_002183806.2	-3604
NW_011876229.1	140598	142124	1527	*	Promoter (<=1kb)	1247	140659	143139	2481	1	LOC105222176	XM_011199386.3	0
NW_011876229.1	207494	208773	1280	*	Promoter (<=1kb)	1247	207624	231044	23421	1	LOC105222179	XM_011199389.3	0
NW_011876229.1	316824	317743	920	*	Promoter (<=1kb)	1247	316878	319558	2681	1	LOC105222182	XM_011199394.3	0
NW_011876229.1	326913	327797	885	*	Promoter (2-3kb)	1247	328786	330740	1955	2	LOC105222183	NM_001317412.1	2943
NW_011876229.1	341376	341769	394	*	Promoter (<=1kb)	1247	341368	344643	3276	1	LOC105222184	XM_011199397.3	8
NW_011876229.1	352196	353729	1534	*	Promoter (<=1kb)	1247	350050	353660	3611	2	LOC105222185	XM_029548666.1	0
NW_011876229.1	356462	357171	710	*	Promoter (<=1kb)	1247	356582	360171	3590	1	LOC105222186	XM_011199400.2	0
NW_011876229.1	426374	427004	631	*	Promoter (<=1kb)	1247	425744	446276	20533	1	LOC105222188	XM_011199403.3	630
NW_011876229.1	468887	470101	1215	*	Promoter (2-3kb)	1247	466623	472831	6209	1	LOC105222189	XM_011199405.3	2264
NW_011876229.1	474190	474977	788	*	Promoter (<=1kb)	1247	474204	489482	15279	1	LOC105222191	XM_011199406.3	0
NW_011876229.1	491810	492533	724	*	Promoter (<=1kb)	1247	491866	498612	6747	1	LOC105222192	XM_011199407.2	0
NW_011876229.1	530848	532065	1218	*	Promoter (<=1kb)	1247	530145	532080	1936	2	LOC105222193	XM_011199412.3	15
NW_011876229.1	596836	598239	1404	*	Promoter (<=1kb)	1247	596872	601676	4805	1	LOC105222196	XM_011199416.3	0
NW_011876229.1	637228	638502	1275	*	Promoter (<=1kb)	1247	626744	637486	10743	2	LOC105222197	XM_029548655.1	0
NW_011876229.1	660736	663392	2657	*	Promoter (<=1kb)	1247	626744	662449	35706	2	LOC105222197	XM_019988962.2	0
NW_011876229.1	672707	673487	781	*	Promoter (<=1kb)	1247	672858	673472	615	2	LOC105222199	XM_011199423.3	0
NW_011876229.1	673646	674642	997	*	Promoter (<=1kb)	1247	673699	677046	3348	1	LOC105222200	XM_011199424.3	0
NW_011876229.1	704476	706068	1593	*	Promoter (<=1kb)	1247	676129	705936	29808	2	LOC105222201	XM_011199425.3	0
NW_011876229.1	709777	711006	1230	*	Promoter (<=1kb)	1247	706802	710930	4129	2	LOC105222202	XM_011199427.3	0
NW_011876230.1	164819	167349	2531	*	Promoter (<=1kb)	1248	112301	167347	55047	2	LOC105222207	XM_011199432.3	0
NW_011876230.1	281790	283111	1322	*	Promoter (<=1kb)	1248	280185	282414	2230	2	LOC105222208	XM_011199433.3	0
NW_011876230.1	283584	286061	2478	*	Promoter (<=1kb)	1248	283354	284500	1147	2	LOC105222209	XM_019988966.2	0
NW_011876230.1	286252	287109	858	*	Promoter (<=1kb)	1248	286292	287098	807	1	LOC105222211	XM_011199437.3	0
NW_011876230.1	306438	307688	1251	*	Promoter (<=1kb)	1248	287697	307640	19944	2	LOC105222212	XM_011199438.2	0
NW_011876230.1	309021	311383	2363	*	Promoter (<=1kb)	1248	310298	323171	12874	1	LOC105222213	XM_011199439.3	0
NW_011876230.1	337352	337835	484	*	Promoter (<=1kb)	1248	325988	338327	12340	2	LOC105222215	XM_011199441.3	492
NW_011876230.1	337999	338303	305	*	Promoter (<=1kb)	1248	325988	338327	12340	2	LOC105222215	XM_011199441.3	24
NW_011876230.1	573779	574770	992	*	Distal Intergenic	1248	387724	397465	9742	2	LOC105222216	XM_011199442.3	-176314
NW_011876230.1	575023	576008	986	*	Distal Intergenic	1248	387724	397465	9742	2	LOC105222216	XM_011199442.3	-177558
NW_011876231.1	107014	107885	872	*	Promoter (<=1kb)	1249	104717	107853	3137	2	LOC105222218	XM_011199444.3	0
NW_011876231.1	108280	109735	1456	*	Promoter (<=1kb)	1249	108359	166711	58353	1	LOC105222219	XM_011199445.3	0
NW_011876231.1	171271	172618	1348	*	Promoter (<=1kb)	1249	171355	221460	50106	1	LOC105222222	XM_011199450.3	0
NW_011876231.1	173911	174503	593	*	Promoter (2-3kb)	1249	171355	221460	50106	1	LOC105222222	XM_011199450.3	2556
NW_011876231.1	221540	223880	2341	*	Promoter (<=1kb)	1249	216028	222731	6704	2	LOC105222220	XM_011199449.3	0
NW_011876231.1	228760	230282	1523	*	Promoter (<=1kb)	1249	225110	230177	5068	2	LOC105222224	XM_011199455.3	0
NW_011876231.1	466557	467454	898	*	Promoter (<=1kb)	1249	466614	468396	1783	1	LOC105222227	XM_011199460.3	0
NW_011876231.1	475659	477624	1966	*	Promoter (<=1kb)	1249	474526	476737	2212	2	LOC105222228	XM_011199461.3	0
NW_011876231.1	479658	480955	1298	*	Promoter (<=1kb)	1249	480129	480929	801	2	LOC105222230	XM_011199462.3	0
NW_011876231.1	481194	482399	1206	*	Promoter (<=1kb)	1249	480129	480929	801	2	LOC105222230	XM_011199462.3	-265
NW_011876231.1	486087	487354	1268	*	Promoter (<=1kb)	1249	486595	487336	742	2	LOC105222233	XM_011199466.2	0
NW_011876232.1	257806	258500	695	*	Promoter (<=1kb)	1250	179175	258815	79641	2	LOC105222238	XM_019988976.2	315
NW_011876232.1	313868	314712	845	*	Promoter (<=1kb)	1250	310855	314618	3764	2	LOC105222239	XM_011199471.3	0
NW_011876232.1	314953	318260	3308	*	Promoter (<=1kb)	1250	315741	316724	984	2	LOC105222241	XM_011199472.3	0
NW_011876232.1	319709	320487	779	*	Promoter (<=1kb)	1250	318842	320562	1721	2	LOC105222245	XM_011199477.3	75
NW_011876232.1	321001	322184	1184	*	Promoter (<=1kb)	1250	321106	327275	6170	1	LOC105222246	XM_011199478.3	0
NW_011876232.1	438360	439488	1129	*	Promoter (<=1kb)	1250	397721	439419	41699	2	LOC105222248	XM_011199480.3	0
NW_011876232.1	443975	444696	722	*	Promoter (<=1kb)	1250	444065	446441	2377	1	LOC105222250	XM_011199483.3	0
NW_011876232.1	447875	448728	854	*	Promoter (<=1kb)	1250	445942	448680	2739	2	LOC105222249	XM_011199482.3	0
NW_011876232.1	448927	450011	1085	*	Promoter (<=1kb)	1250	448800	452574	3775	1	LOC105222252	XM_011199484.3	127
NW_011876232.1	452933	454132	1200	*	Promoter (<=1kb)	1250	453004	454499	1496	1	LOC105222253	XM_011199485.3	0
NW_011876232.1	474145	475298	1154	*	Promoter (<=1kb)	1250	472896	475245	2350	2	LOC105222254	XR_003845555.1	0
NW_011876232.1	610142	612020	1879	*	Promoter (<=1kb)	1250	603343	610921	7579	2	LOC105222257	XM_011199493.2	0
NW_011876232.1	612360	614194	1835	*	Promoter (<=1kb)	1250	612342	614087	1746	2	LOC105222258	XM_011199494.2	0
NW_011876232.1	614578	615662	1085	*	Promoter (<=1kb)	1250	614606	616429	1824	1	LOC105222262	XM_011199496.3	0
NW_011876232.1	616618	617809	1192	*	Promoter (<=1kb)	1250	616406	617756	1351	2	LOC105222259	XM_011199495.3	0
NW_011876232.1	620835	622445	1611	*	Promoter (<=1kb)	1250	618307	622339	4033	2	LOC105222263	XM_011199497.3	0
NW_011876232.1	622966	624063	1098	*	Promoter (<=1kb)	1250	623005	625193	2189	1	LOC105222265	XM_011199501.3	0
NW_011876232.1	624798	625645	848	*	Promoter (<=1kb)	1250	625091	625601	511	2	LOC105222264	XM_011199499.3	0
NW_011876232.1	626124	626889	766	*	Promoter (<=1kb)	1250	626083	627194	1112	1	LOC105222266	XM_011199502.3	41
NW_011876232.1	629597	630454	858	*	Promoter (<=1kb)	1250	628926	630353	1428	2	LOC105222268	XM_011199503.3	0
NW_011876232.1	631993	633085	1093	*	Promoter (<=1kb)	1250	630982	633016	2035	2	LOC105222269	XM_011199504.3	0
NW_011876232.1	633966	634883	918	*	Promoter (<=1kb)	1250	634055	635073	1019	1	LOC105222270	XM_011199505.3	0
NW_011876233.1	4106	4613	508	*	Promoter (<=1kb)	1251	4056	4513	458	2	LOC109579286	XM_019988979.2	0
NW_011876233.1	13153	14532	1380	*	Distal Intergenic	1251	14673	19523	4851	2	LOC105222278	XM_011199515.3	4991
NW_011876233.1	15937	16901	965	*	Promoter (2-3kb)	1251	14673	19523	4851	2	LOC105222278	XM_011199515.3	2622
NW_011876233.1	18629	19580	952	*	Promoter (<=1kb)	1251	14673	19523	4851	2	LOC105222278	XM_011199515.3	0
NW_011876233.1	20720	22147	1428	*	Promoter (1-2kb)	1251	14673	19523	4851	2	LOC105222278	XM_011199515.3	-1197
NW_011876233.1	25586	26397	812	*	Promoter (<=1kb)	1251	19862	25732	5871	2	LOC105222280	XM_019988980.2	0
NW_011876233.1	26825	28738	1914	*	Promoter (<=1kb)	1251	26677	28712	2036	2	LOC105222281	XM_011199521.3	0
NW_011876233.1	29854	30793	940	*	Promoter (<=1kb)	1251	28724	30798	2075	2	LOC105222282	XM_011199522.3	5
NW_011876233.1	31386	32566	1181	*	Promoter (<=1kb)	1251	31402	34287	2886	1	LOC105222283	XM_011199523.3	0
NW_011876234.1	85837	86820	984	*	Promoter (<=1kb)	1252	85844	89157	3314	1	LOC105222293	XM_011199534.3	0
NW_011876234.1	90740	91735	996	*	Promoter (<=1kb)	1252	90817	95546	4730	1	LOC105222295	XM_011199535.3	0
NW_011876234.1	109684	110353	670	*	Exon (XM_011199537.3/LOC105222296, exon 3 of 13)	1252	90817	95546	4730	1	LOC105222295	XM_011199535.3	18867
NW_011876234.1	147686	149950	2265	*	Promoter (<=1kb)	1252	100434	149279	48846	2	LOC105222296	XM_011199537.3	0
NW_011876234.1	176757	179338	2582	*	Promoter (<=1kb)	1252	161587	177975	16389	2	LOC105222299	XM_019988983.2	0
NW_011876234.1	181695	182605	911	*	Promoter (<=1kb)	1252	181663	182487	825	2	LOC105222302	XM_011199548.3	0
NW_011876234.1	236908	238377	1470	*	Promoter (<=1kb)	1252	185070	238340	53271	2	LOC105222303	XM_029548694.1	0
NW_011876234.1	241713	242750	1038	*	Promoter (<=1kb)	1252	241699	244733	3035	1	LOC105222304	XM_019989012.2	14
NW_011876234.1	247085	248456	1372	*	Promoter (<=1kb)	1252	244924	248346	3423	2	LOC105222305	XM_011199558.3	0
NW_011876234.1	253766	255066	1301	*	Promoter (<=1kb)	1252	252010	255076	3067	2	LOC105222308	XM_019989016.2	10
NW_011876234.1	265220	267359	2140	*	Promoter (<=1kb)	1252	265300	312866	47567	1	LOC105222310	XM_011199572.3	0
NW_011876234.1	312954	314952	1999	*	Promoter (<=1kb)	1252	312794	313873	1080	2	LOC105222309	XM_011199571.3	0
NW_011876234.1	315948	317091	1144	*	Promoter (<=1kb)	1252	314721	317130	2410	2	LOC105222313	XM_011199577.3	39
NW_011876234.1	318575	319634	1060	*	Promoter (<=1kb)	1252	318629	321068	2440	1	LOC105222314	XM_011199580.3	0
NW_011876234.1	326363	328699	2337	*	Promoter (<=1kb)	1252	323120	328078	4959	2	LOC105222315	XM_011199581.3	0
NW_011876234.1	331206	332037	832	*	Promoter (<=1kb)	1252	331201	334985	3785	1	LOC105222316	XM_011199585.3	5
NW_011876234.1	335462	336024	563	*	Promoter (<=1kb)	1252	335464	336982	1519	2	LOC105222317	XM_029548695.1	958
NW_011876234.1	336181	336898	718	*	Promoter (<=1kb)	1252	335464	336982	1519	2	LOC105222317	XM_029548695.1	84
NW_011876234.1	434062	434429	368	*	Promoter (<=1kb)	1252	432124	434674	2551	2	LOC105222320	XM_011199590.3	245
NW_011876234.1	439766	440463	698	*	Promoter (<=1kb)	1252	436160	440369	4210	2	LOC105222322	XM_011199601.3	0
NW_011876234.1	440833	441779	947	*	Promoter (<=1kb)	1252	440573	441717	1145	2	LOC105222323	XM_011199602.3	0
NW_011876234.1	454080	455940	1861	*	Promoter (<=1kb)	1252	454302	487105	32804	1	LOC105222325	XM_029548705.1	0
NW_011876234.1	494342	495331	990	*	Promoter (<=1kb)	1252	492589	495330	2742	2	LOC105222326	XM_011199608.3	0
NW_011876234.1	532339	533621	1283	*	Promoter (<=1kb)	1252	532392	533573	1182	1	LOC105222328	XM_011199610.3	0
NW_011876234.1	534008	535090	1083	*	Promoter (<=1kb)	1252	534087	535782	1696	1	LOC105222329	XM_011199611.3	0
NW_011876234.1	536206	537355	1150	*	Promoter (<=1kb)	1252	536302	537660	1359	1	LOC105222333	XM_011199617.3	0
NW_011876234.1	538259	540536	2278	*	Promoter (<=1kb)	1252	539531	543272	3742	1	LOC105222330	XM_011199612.3	0
NW_011876234.1	543608	544486	879	*	Promoter (<=1kb)	1252	543658	545487	1830	1	LOC105222334	XM_011199618.3	0
NW_011876234.1	545622	547285	1664	*	Promoter (<=1kb)	1252	545715	547666	1952	1	LOC105222336	XM_011199619.3	0
NW_011876234.1	553141	554285	1145	*	Promoter (<=1kb)	1252	553261	554358	1098	1	LOC105222339	XM_029548686.1	0
NW_011876234.1	554901	555699	799	*	Promoter (<=1kb)	1252	554279	555705	1427	2	LOC105222338	XM_011199621.3	6
NW_011876234.1	612803	613411	609	*	Promoter (1-2kb)	1252	572366	614876	42511	2	LOC105222341	XM_011199625.3	1465
NW_011876234.1	613568	615004	1437	*	Promoter (<=1kb)	1252	572366	614876	42511	2	LOC105222341	XM_011199625.3	0
NW_011876234.1	616087	616659	573	*	Promoter (<=1kb)	1252	616042	617701	1660	1	LOC105222344	XM_011199627.3	45
NW_011876234.1	619576	621021	1446	*	Promoter (<=1kb)	1252	617664	620982	3319	2	LOC105222343	XM_011199626.3	0
NW_011876234.1	630445	632053	1609	*	Promoter (<=1kb)	1252	624024	631978	7955	2	LOC105222345	XM_011199628.3	0
NW_011876234.1	648122	649839	1718	*	Promoter (<=1kb)	1252	633009	650082	17074	2	LOC105222346	XM_011199630.3	243
NW_011876234.1	711970	712655	686	*	Promoter (<=1kb)	1252	659249	712519	53271	2	LOC105222347	XM_029548697.1	0
NW_011876234.1	723108	724291	1184	*	Promoter (<=1kb)	1252	723193	729644	6452	1	LOC105222348	XM_011199632.3	0
NW_011876234.1	731134	733790	2657	*	Promoter (<=1kb)	1252	731229	735685	4457	1	LOC105222349	XM_011199633.3	0
NW_011876235.1	479612	480853	1242	*	Promoter (<=1kb)	1253	479700	483114	3415	1	LOC105222354	XM_011199643.3	0
NW_011876235.1	483344	484034	691	*	Downstream (<=300bp)	1253	479721	483114	3394	1	LOC105222354	XM_011199642.3	3623
NW_011876235.1	484143	485376	1234	*	Distal Intergenic	1253	479721	483114	3394	1	LOC105222354	XM_011199642.3	4422
NW_011876236.1	293281	293969	689	*	Promoter (<=1kb)	1254	229364	294928	65565	2	LOC105222363	XM_029548717.1	959
NW_011876236.1	294564	295224	661	*	Promoter (<=1kb)	1254	229364	294928	65565	2	LOC105222363	XM_029548717.1	0
NW_011876236.1	302551	302984	434	*	Promoter (<=1kb)	1254	298562	302979	4418	2	LOC105222364	XM_019989027.1	0
NW_011876236.1	307862	309671	1810	*	Promoter (<=1kb)	1254	307913	310296	2384	1	LOC105222367	XM_011199661.3	0
NW_011876236.1	310400	311155	756	*	Promoter (<=1kb)	1254	310297	311110	814	2	Zmat5	XM_011199658.3	0
NW_011876236.1	311299	315365	4067	*	Promoter (<=1kb)	1254	311445	312310	866	1	LOC105222368	XM_011199663.3	0
NW_011876236.1	333786	334872	1087	*	Promoter (<=1kb)	1254	325953	334582	8630	2	LOC105222371	NM_001304984.1	0
NW_011876236.1	353841	354241	401	*	5' UTR	1254	342691	366495	23805	2	LOC105222372	XM_029548725.1	12254
NW_011876236.1	365721	366413	693	*	Promoter (<=1kb)	1254	342691	366495	23805	2	LOC105222372	XM_029548725.1	82
NW_011876236.1	408489	409363	875	*	Promoter (<=1kb)	1254	391399	409404	18006	2	LOC105222377	XM_029548727.1	41
NW_011876236.1	413071	414878	1808	*	Promoter (<=1kb)	1254	413126	415009	1884	1	LOC105222379	XM_011199684.3	0
NW_011876236.1	437908	439982	2075	*	Promoter (<=1kb)	1254	415538	439694	24157	2	LOC105222380	XM_011199693.3	0
NW_011876236.1	443649	444083	435	*	Promoter (<=1kb)	1254	415538	444845	29308	2	LOC105222380	XM_011199686.3	762
NW_011876236.1	474835	475369	535	*	Promoter (<=1kb)	1254	457950	475456	17507	2	LOC105222384	XM_011199696.3	87
NW_011876236.1	478281	479015	735	*	Promoter (<=1kb)	1254	478240	553482	75243	1	LOC105222386	XR_003845561.1	41
NW_011876237.1	134851	135881	1031	*	Promoter (<=1kb)	1255	112654	135819	23166	2	LOC105222408	XM_029548737.1	0
NW_011876237.1	191660	192743	1084	*	Distal Intergenic	1255	201879	203771	1893	1	LOC105222392	XM_019989037.2	-9136
NW_011876237.1	201713	202186	474	*	Promoter (<=1kb)	1255	201879	203771	1893	1	LOC105222392	XM_019989037.2	0
NW_011876237.1	206517	207044	528	*	Distal Intergenic	1255	210837	236283	25447	1	LOC105222393	XM_029548742.1	-3793
NW_011876237.1	210586	212440	1855	*	Promoter (<=1kb)	1255	210837	236283	25447	1	LOC105222393	XM_029548742.1	0
NW_011876237.1	213798	214240	443	*	Promoter (<=1kb)	1255	210621	213043	2423	2	LOC105222394	XR_852435.3	-755
NW_011876237.1	214570	214978	409	*	Promoter (1-2kb)	1255	210621	213043	2423	2	LOC105222394	XR_852435.3	-1527
NW_011876237.1	217454	219383	1930	*	Intron (XM_029548742.1/LOC105222393, intron 1 of 5)	1255	210621	213043	2423	2	LOC105222394	XR_852435.3	-4411
NW_011876237.1	238418	239730	1313	*	Promoter (<=1kb)	1255	238318	327113	88796	1	LOC105222395	XM_029548740.1	100
NW_011876237.1	453320	453685	366	*	Intron (XM_019989034.2/LOC105222396, intron 1 of 7)	1255	431369	461581	30213	2	LOC105222396	XM_019989034.2	7896
NW_011876237.1	484007	484899	893	*	Promoter (<=1kb)	1255	484038	486024	1987	1	LOC105222397	XM_011199717.3	0
NW_011876237.1	486139	487304	1166	*	Promoter (<=1kb)	1255	485936	487215	1280	2	LOC105222399	XM_011199718.3	0
NW_011876237.1	487533	488764	1232	*	Promoter (<=1kb)	1255	487584	525106	37523	1	LOC105222400	XM_011199720.3	0
NW_011876237.1	528705	529817	1113	*	Promoter (<=1kb)	1255	528257	529743	1487	2	LOC105222402	XM_011199723.3	0
NW_011876237.1	583828	584154	327	*	Distal Intergenic	1255	531588	578184	46597	2	Mt12b	XM_029548736.1	-5644
NW_011876237.1	584677	584933	257	*	Distal Intergenic	1255	531588	578184	46597	2	Mt12b	XM_029548736.1	-6493
NW_011876237.1	634837	635630	794	*	Promoter (<=1kb)	1255	634629	678712	44084	1	LOC105222405	XM_029548739.1	208
NW_011876238.1	76998	77340	343	*	Distal Intergenic	1256	83587	88339	4753	1	LOC105222409	XM_011199731.3	-6247
NW_011876238.1	619830	621071	1242	*	Promoter (1-2kb)	1256	618650	642374	23725	1	LOC105222410	XM_011199733.3	1180
NW_011876238.1	621339	623112	1774	*	Promoter (2-3kb)	1256	618650	642374	23725	1	LOC105222410	XM_011199733.3	2689
NW_011876238.1	711914	712561	648	*	Distal Intergenic	1256	682814	691552	8739	2	LOC105222411	XM_011199735.3	-20362
NW_011876239.1	32972	33857	886	*	Promoter (<=1kb)	1257	30755	33444	2690	2	LOC105222444	XM_029548761.1	0
NW_011876239.1	116962	120252	3291	*	Promoter (<=1kb)	1257	90598	116999	26402	2	LOC105222446	XM_029548765.1	0
NW_011876239.1	133618	134529	912	*	Promoter (<=1kb)	1257	133682	135274	1593	1	LOC105222414	XM_011199740.3	0
NW_011876239.1	170634	171441	808	*	Distal Intergenic	1257	175090	176567	1478	2	LOC105222415	XM_011199741.3	5126
NW_011876239.1	175605	176627	1023	*	Promoter (<=1kb)	1257	175090	176567	1478	2	LOC105222415	XM_011199741.3	0
NW_011876239.1	199346	200670	1325	*	Promoter (<=1kb)	1257	199234	251930	52697	1	LOC105222418	XM_019989049.2	112
NW_011876239.1	343998	346953	2956	*	Promoter (<=1kb)	1257	345016	358944	13929	1	LOC105222420	XM_029548767.1	0
NW_011876239.1	350470	351607	1138	*	Promoter (<=1kb)	1257	350476	358914	8439	1	LOC105222420	XM_029548768.1	0
NW_011876239.1	367843	369402	1560	*	Promoter (<=1kb)	1257	367955	405266	37312	1	LOC105222424	XM_011199752.3	0
NW_011876239.1	421519	421801	283	*	Promoter (<=1kb)	1257	421459	432727	11269	1	LOC105222427	XM_011199759.3	60
NW_011876239.1	438219	440684	2466	*	Promoter (<=1kb)	1257	429222	439337	10116	2	LOC105222426	XM_011199758.3	0
NW_011876239.1	446540	447830	1291	*	Promoter (<=1kb)	1257	444620	447583	2964	2	LOC105222431	XM_019989043.2	0
NW_011876239.1	449391	451556	2166	*	Promoter (<=1kb)	1257	450718	454903	4186	1	LOC105222429	XM_011199761.3	0
NW_011876239.1	460158	461302	1145	*	Promoter (<=1kb)	1257	460218	462915	2698	1	LOC105222433	XM_011199767.3	0
NW_011876239.1	463203	465459	2257	*	Promoter (<=1kb)	1257	463316	472613	9298	1	LOC105222434	XM_011199769.3	0
NW_011876239.1	493619	493944	326	*	Promoter (<=1kb)	1257	493384	675475	182092	1	LOC105222440	XM_011199782.3	235
NW_011876239.1	678341	679183	843	*	Promoter (<=1kb)	1257	678430	682411	3982	1	LOC105222441	XM_011199783.3	0
NW_011876239.1	690291	691637	1347	*	Promoter (<=1kb)	1257	687099	691523	4425	2	LOC115065721	XM_029548772.1	0
NW_011876239.1	694359	695671	1313	*	Promoter (2-3kb)	1257	688425	691523	3099	2	LOC115065721	XM_029548773.1	-2836
NW_011876240.1	125	854	730	*	Promoter (<=1kb)	1258	110	178529	178420	1	LOC105222450	XM_011199792.3	15
NW_011876240.1	217790	218948	1159	*	Promoter (<=1kb)	1258	175004	218898	43895	2	LOC105222449	XM_019989054.2	0
NW_011876240.1	219325	220003	679	*	Promoter (<=1kb)	1258	219423	222545	3123	1	LOC105222451	XM_011199794.3	0
NW_011876240.1	220154	220991	838	*	Promoter (<=1kb)	1258	220197	222545	2349	1	LOC105222451	XM_011199796.3	0
NW_011876240.1	234281	235487	1207	*	Promoter (<=1kb)	1258	232154	235457	3304	2	LOC105222453	XM_011199797.3	0
NW_011876240.1	517820	518969	1150	*	Promoter (<=1kb)	1258	517890	519058	1169	1	LOC105222457	XM_011199802.3	0
NW_011876240.1	520569	521630	1062	*	Promoter (<=1kb)	1258	519067	521529	2463	2	LOC105222458	XM_011199803.3	0
NW_011876240.1	521847	522994	1148	*	Promoter (<=1kb)	1258	521921	529400	7480	1	LOC105222459	XM_011199804.3	0
NW_011876240.1	543459	544443	985	*	Promoter (<=1kb)	1258	534813	544377	9565	2	LOC105222478	XM_029548777.1	0
NW_011876240.1	554103	554598	496	*	Promoter (<=1kb)	1258	554035	554828	794	1	LOC105222464	XM_011199810.3	68
NW_011876240.1	594210	594663	454	*	Promoter (<=1kb)	1258	594096	595056	961	1	LOC105222468	XM_011199814.2	114
NW_011876240.1	623458	625189	1732	*	Promoter (<=1kb)	1258	623458	625575	2118	2	LOC115065858	XR_003845567.1	386
NW_011876240.1	627417	629634	2218	*	Promoter (<=1kb)	1258	626739	628224	1486	2	LOC105222470	XM_011199816.3	0
NW_011876241.1	7427	8922	1496	*	Distal Intergenic	1259	37885	43574	5690	2	LOC105222480	XM_011199826.3	34652
NW_011876241.1	39657	41922	2266	*	Promoter (1-2kb)	1259	37885	43574	5690	2	LOC105222480	XM_011199826.3	1652
NW_011876241.1	42531	43661	1131	*	Promoter (<=1kb)	1259	37885	43574	5690	2	LOC105222480	XM_011199826.3	0
NW_011876241.1	52477	53555	1079	*	Promoter (<=1kb)	1259	52622	54535	1914	1	LOC105222482	XM_011199829.3	0
NW_011876241.1	86997	87735	739	*	Distal Intergenic	1259	93441	95686	2246	2	LOC105222484	XM_011199831.2	7951
NW_011876241.1	94557	95689	1133	*	Promoter (<=1kb)	1259	93441	95686	2246	2	LOC105222484	XM_011199831.2	0
NW_011876241.1	178897	179608	712	*	Promoter (<=1kb)	1259	168155	179541	11387	2	LOC105222486	XM_011199833.3	0
NW_011876241.1	182804	184733	1930	*	Promoter (<=1kb)	1259	181211	183613	2403	2	LOC105222488	XM_011199836.3	0
NW_011876241.1	185263	186590	1328	*	Promoter (<=1kb)	1259	185358	188443	3086	1	LOC105222491	XM_011199838.3	0
NW_011876241.1	481264	482252	989	*	Promoter (<=1kb)	1259	481080	485170	4091	1	LOC105222493	XM_011199842.3	184
NW_011876241.1	492927	494086	1160	*	Promoter (<=1kb)	1259	486608	493960	7353	2	LOC105222494	XM_011199843.3	0
NW_011876241.1	511224	512455	1232	*	Promoter (<=1kb)	1259	511208	556614	45407	1	LOC105222495	XM_011199844.2	16
NW_011876242.1	31646	32836	1191	*	Promoter (<=1kb)	1260	31697	33273	1577	1	LOC105222500	XM_011199848.3	0
NW_011876242.1	216414	218296	1883	*	Promoter (<=1kb)	1260	49951	218242	168292	2	LOC105222503	XM_029548784.1	0
NW_011876242.1	219015	219794	780	*	Promoter (<=1kb)	1260	218984	219955	972	1	LOC105222504	XM_011199854.2	31
NW_011876242.1	236597	237005	409	*	Distal Intergenic	1260	218984	219955	972	1	LOC105222504	XM_011199854.2	17613
NW_011876242.1	287571	287978	408	*	Promoter (<=1kb)	1260	255730	288086	32357	2	LOC105222506	XM_011199856.3	108
NW_011876242.1	333486	335332	1847	*	Promoter (<=1kb)	1260	324080	334512	10433	2	LOC105222508	XM_011199859.3	0
NW_011876242.1	350958	354114	3157	*	Promoter (<=1kb)	1260	348301	352107	3807	2	LOC105222510	XM_011199860.3	0
NW_011876242.1	355908	356803	896	*	Promoter (<=1kb)	1260	353967	356596	2630	2	LOC105222511	XM_011199862.3	0
NW_011876242.1	357073	357959	887	*	Promoter (<=1kb)	1260	357138	360307	3170	1	LOC105222514	XM_011199866.3	0
NW_011876242.1	617385	618433	1049	*	Promoter (1-2kb)	1260	615985	687418	71434	1	LOC105222516	XM_019989068.2	1400
NW_011876243.1	341998	343885	1888	*	Promoter (<=1kb)	1261	341155	343000	1846	2	LOC105222525	XM_019989071.2	0
NW_011876243.1	347174	347796	623	*	Promoter (<=1kb)	1261	344870	348529	3660	2	LOC105222526	XM_019989070.2	733
NW_011876243.1	348036	349223	1188	*	Promoter (<=1kb)	1261	344870	348529	3660	2	LOC105222526	XM_019989070.2	0
NW_011876243.1	349465	350545	1081	*	Promoter (<=1kb)	1261	349538	350451	914	1	LOC105222529	XM_011199884.3	0
NW_011876243.1	350763	351932	1170	*	Promoter (<=1kb)	1261	350381	351858	1478	2	LOC105222530	XM_011199885.3	0
NW_011876243.1	537440	539447	2008	*	Promoter (<=1kb)	1261	538594	539389	796	2	LOC105222531	XM_011199887.3	0
NW_011876243.1	540201	541207	1007	*	Promoter (<=1kb)	1261	540266	541270	1005	1	LOC105222533	XM_011199889.3	0
NW_011876243.1	579217	580885	1669	*	Promoter (<=1kb)	1261	578454	580811	2358	2	LOC105222536	XM_011199894.3	0
NW_011876243.1	581833	583134	1302	*	Promoter (<=1kb)	1261	581875	589271	7397	1	LOC105222539	XM_011199898.3	0
NW_011876243.1	596128	597171	1044	*	Promoter (<=1kb)	1261	594503	597061	2559	2	LOC105222540	XM_011199900.3	0
NW_011876243.1	598617	599590	974	*	Promoter (<=1kb)	1261	598118	599561	1444	2	LOC105222541	XM_011199901.3	0
NW_011876244.1	221052	221917	866	*	Distal Intergenic	1262	401540	402825	1286	2	LOC105222557	XM_011199926.3	180908
NW_011876244.1	442550	444139	1590	*	Promoter (<=1kb)	1262	442582	454648	12067	1	LOC105222548	XM_011199908.3	0
NW_011876244.1	459609	460638	1030	*	Promoter (<=1kb)	1262	458288	460566	2279	2	LOC105222549	XM_011199909.3	0
NW_011876244.1	460899	461277	379	*	Promoter (<=1kb)	1262	460905	464040	3136	1	LOC105222550	XM_029548798.1	0
NW_011876244.1	514227	514514	288	*	Promoter (<=1kb)	1262	464591	515367	50777	2	LOC105222551	XM_011199913.3	853
NW_011876244.1	599453	600602	1150	*	Promoter (<=1kb)	1262	595397	600499	5103	2	LOC105222553	XM_011199916.3	0
NW_011876244.1	605134	606277	1144	*	Promoter (<=1kb)	1262	600859	606184	5326	2	LOC105222554	XM_011199919.3	0
NW_011876245.1	104708	105486	779	*	Promoter (<=1kb)	1263	104833	105388	556	2	LOC105222559	XM_011199928.3	0
NW_011876245.1	105802	106434	633	*	Promoter (<=1kb)	1263	105745	106652	908	1	LOC105222560	XM_011199929.2	57
NW_011876245.1	106891	108688	1798	*	Promoter (<=1kb)	1263	106661	107855	1195	2	LOC105222561	XM_011199930.3	0
NW_011876245.1	109109	109955	847	*	Promoter (<=1kb)	1263	109098	109912	815	2	LOC105222562	XM_011199931.3	0
NW_011876245.1	110253	111476	1224	*	Promoter (<=1kb)	1263	110264	111521	1258	1	LOC105222565	XM_011199933.3	0
NW_011876245.1	115117	116306	1190	*	Promoter (<=1kb)	1263	112435	116199	3765	2	LOC105222566	XM_011199934.3	0
NW_011876245.1	116976	118519	1544	*	Promoter (<=1kb)	1263	116989	121878	4890	1	LOC105222567	XM_011199937.3	0
NW_011876245.1	140382	141760	1379	*	Promoter (<=1kb)	1263	139466	141678	2213	2	LOC105222568	XM_029548802.1	0
NW_011876245.1	176851	178246	1396	*	Promoter (<=1kb)	1263	176891	192178	15288	1	LOC105222571	XM_029548809.1	0
NW_011876245.1	178496	179325	830	*	Promoter (1-2kb)	1263	177024	192178	15155	1	LOC105222571	XM_029548808.1	1472
NW_011876245.1	255514	255887	374	*	Promoter (<=1kb)	1263	201793	255278	53486	2	LOC105222573	XM_011199946.3	-236
NW_011876245.1	256134	257100	967	*	Promoter (<=1kb)	1263	201793	255278	53486	2	LOC105222573	XM_011199946.3	-856
NW_011876245.1	257347	257694	348	*	Promoter (2-3kb)	1263	201793	255278	53486	2	LOC105222573	XM_011199946.3	-2069
NW_011876245.1	499761	500856	1096	*	Promoter (<=1kb)	1263	492922	500341	7420	2	LOC105222577	XM_019989081.2	0
NW_011876245.1	501104	502305	1202	*	Promoter (<=1kb)	1263	492922	500341	7420	2	LOC105222577	XM_019989081.2	-763
NW_011876245.1	507893	508333	441	*	Promoter (<=1kb)	1263	500345	508335	7991	2	LOC109579298	XM_019989080.1	2
NW_011876245.1	508788	510010	1223	*	Promoter (<=1kb)	1263	500345	508335	7991	2	LOC109579298	XM_019989080.1	-453
NW_011876245.1	510766	511262	497	*	Promoter (2-3kb)	1263	500345	508335	7991	2	LOC109579298	XM_019989080.1	-2431
NW_011876245.1	539302	540622	1321	*	Distal Intergenic	1263	500345	508335	7991	2	LOC109579298	XM_019989080.1	-30967
NW_011876245.1	709504	710175	672	*	Distal Intergenic	1263	500345	508335	7991	2	LOC109579298	XM_019989080.1	-201169
NW_011876245.1	711992	712947	956	*	Distal Intergenic	1263	500345	508335	7991	2	LOC109579298	XM_019989080.1	-203657
NW_011876246.1	331972	333191	1220	*	Promoter (<=1kb)	1264	331973	335304	3332	1	LOC105222587	XM_011199976.3	0
NW_011876246.1	451318	453673	2356	*	Promoter (<=1kb)	1264	449614	453401	3788	2	LOC105222591	XM_029548810.1	0
NW_011876246.1	622505	623411	907	*	Promoter (<=1kb)	1264	622494	626406	3913	1	LOC105222593	XM_011199984.1	11
NW_011876246.1	670310	670998	689	*	Promoter (<=1kb)	1264	670324	671020	697	1	LOC105222595	XM_011199986.3	0
NW_011876246.1	672252	673225	974	*	Promoter (<=1kb)	1264	672330	674654	2325	1	LOC105222596	XM_029548814.1	0
NW_011876247.1	211964	212470	507	*	Promoter (<=1kb)	1265	212678	250846	38169	1	LOC105222630	XM_011200017.3	-208
NW_011876247.1	257265	258434	1170	*	Promoter (<=1kb)	1265	257310	258731	1422	1	LOC105222613	XM_019989092.2	0
NW_011876247.1	260115	261206	1092	*	Promoter (<=1kb)	1265	259222	261146	1925	2	LOC105222612	XM_011200001.3	0
NW_011876247.1	261520	263559	2040	*	Promoter (<=1kb)	1265	261523	263119	1597	1	LOC109579305	XR_002183812.2	0
NW_011876247.1	328937	329690	754	*	Promoter (<=1kb)	1265	328547	432746	104200	1	LOC105222614	XM_029548818.1	390
NW_011876248.1	20055	20528	474	*	Promoter (<=1kb)	1266	11339	21358	10020	2	LOC109579307	XR_002183813.1	830
NW_011876248.1	106780	107971	1192	*	Promoter (<=1kb)	1266	62084	107930	45847	2	LOC105222638	XM_029548823.1	0
NW_011876248.1	226988	228150	1163	*	Promoter (<=1kb)	1266	134339	228064	93726	2	LOC105222649	XM_011200042.3	0
NW_011876248.1	228455	229297	843	*	Promoter (<=1kb)	1266	228478	230642	2165	1	LOC105222639	XM_011200033.3	0
NW_011876248.1	231624	232536	913	*	Promoter (<=1kb)	1266	231446	232536	1091	2	LOC105222640	XM_011200034.3	0
NW_011876248.1	233024	233269	246	*	Promoter (<=1kb)	1266	232973	236261	3289	1	LOC105222641	XM_011200035.3	51
NW_011876248.1	279694	280396	703	*	Promoter (<=1kb)	1266	272447	280294	7848	2	LOC105222645	XM_011200038.3	0
NW_011876249.1	39219	40967	1749	*	Promoter (<=1kb)	1267	12098	40961	28864	2	LOC105222650	XM_029548830.1	0
NW_011876249.1	49465	49983	519	*	Promoter (<=1kb)	1267	43381	50022	6642	2	LOC105222652	XM_011200053.3	39
NW_011876249.1	54228	55276	1049	*	Distal Intergenic	1267	43381	50022	6642	2	LOC105222652	XM_011200053.3	-4206
NW_011876249.1	58933	59949	1017	*	Promoter (<=1kb)	1267	57393	59897	2505	2	LOC105222651	XM_011200051.3	0
NW_011876249.1	478044	479680	1637	*	Promoter (<=1kb)	1267	462001	479437	17437	2	LOC105222658	XM_011200065.3	0
NW_011876249.1	502852	503789	938	*	Promoter (<=1kb)	1267	500796	503780	2985	2	LOC105222660	XM_011200067.2	0
NW_011876249.1	506280	507683	1404	*	Promoter (<=1kb)	1267	506366	509248	2883	1	LOC105222661	XM_011200070.3	0
NW_011876249.1	615655	616640	986	*	Promoter (<=1kb)	1267	612489	616563	4075	2	LOC105222663	XM_029548836.1	0
NW_011876249.1	619115	620408	1294	*	Promoter (<=1kb)	1267	619163	621552	2390	1	LOC105222664	XM_011200076.3	0
NW_011876249.1	637478	638962	1485	*	Promoter (<=1kb)	1267	625383	638832	13450	2	LOC105222665	XM_011200081.3	0
NW_011876249.1	640815	642553	1739	*	Promoter (<=1kb)	1267	640881	655325	14445	1	LOC105222667	XM_011200085.3	0
NW_011876250.1	536744	537124	381	*	Promoter (<=1kb)	1268	429507	537663	108157	2	LOC105222673	XM_011200091.3	539
NW_011876250.1	552256	553390	1135	*	Promoter (<=1kb)	1268	552307	554649	2343	1	LOC105222675	XM_011200094.3	0
NW_011876250.1	559756	560648	893	*	Promoter (<=1kb)	1268	555506	560555	5050	2	LOC105222676	XM_011200095.3	0
NW_011876250.1	560856	561732	877	*	Promoter (<=1kb)	1268	560839	563169	2331	1	LOC105222677	XM_011200100.3	17
NW_011876250.1	565792	566428	637	*	Promoter (<=1kb)	1268	563257	566443	3187	2	LOC105222678	XM_011200102.3	15
NW_011876250.1	566607	567984	1378	*	Promoter (<=1kb)	1268	566734	570631	3898	1	LOC105222680	XM_011200103.3	0
NW_011876250.1	571328	572557	1230	*	Promoter (<=1kb)	1268	571315	572816	1502	1	LOC105222681	XM_011200104.3	13
NW_011876250.1	572849	573853	1005	*	Promoter (<=1kb)	1268	572703	573979	1277	2	LOC105222682	XM_011200105.3	126
NW_011876250.1	574540	575296	757	*	Promoter (<=1kb)	1268	574547	602887	28341	1	LOC105222683	XM_029548851.1	0
NW_011876251.1	95869	96866	998	*	Promoter (<=1kb)	1269	95596	96804	1209	2	LOC105222692	XM_011200115.3	0
NW_011876251.1	97210	98290	1081	*	Promoter (<=1kb)	1269	97280	98752	1473	1	LOC105222694	XM_019989113.2	0
NW_011876251.1	98976	100004	1029	*	Promoter (<=1kb)	1269	98694	100036	1343	2	LOC105222693	XM_011200116.3	32
NW_011876251.1	100228	101205	978	*	Promoter (<=1kb)	1269	100307	103169	2863	1	LOC105222695	XM_011200120.3	0
NW_011876251.1	430995	432320	1326	*	Promoter (<=1kb)	1269	377741	432231	54491	2	LOC105222708	XM_019989115.2	0
NW_011876251.1	432476	433504	1029	*	Promoter (<=1kb)	1269	377741	432231	54491	2	LOC105222708	XM_019989115.2	-245
NW_011876251.1	477753	478906	1154	*	Promoter (<=1kb)	1269	434560	478699	44140	2	LOC105222711	XM_011200146.2	0
NW_011876251.1	479801	480713	913	*	Promoter (<=1kb)	1269	478956	480671	1716	2	LOC105222713	XM_011200148.3	0
NW_011876251.1	481379	482495	1117	*	Promoter (<=1kb)	1269	481440	486054	4615	1	LOC105222714	XM_011200149.3	0
NW_011876251.1	488510	489909	1400	*	Promoter (<=1kb)	1269	486885	490326	3442	2	LOC105222716	XM_011200151.3	417
NW_011876251.1	493619	494792	1174	*	Promoter (<=1kb)	1269	490983	494711	3729	2	LOC105222717	XM_011200152.3	0
NW_011876251.1	495150	496035	886	*	Promoter (<=1kb)	1269	495238	498230	2993	1	LOC105222719	XM_011200155.3	0
NW_011876251.1	497428	498361	934	*	Promoter (<=1kb)	1269	496988	498306	1319	2	LOC105222718	XM_011200153.3	0
NW_011876251.1	521347	521736	390	*	Promoter (<=1kb)	1269	521306	640747	119442	1	LOC105222720	XM_019989118.2	41
NW_011876252.1	23365	25586	2222	*	Promoter (<=1kb)	1270	24505	28692	4188	1	LOC105222723	XM_029548859.1	0
NW_011876252.1	203212	203778	567	*	Promoter (<=1kb)	1270	203205	234702	31498	1	LOC105222726	XM_011200164.3	7
NW_011876252.1	272777	273994	1218	*	Promoter (<=1kb)	1270	270331	273982	3652	2	LOC105222728	XM_011200170.3	0
NW_011876252.1	364257	364802	546	*	Distal Intergenic	1270	370836	373820	2985	1	LOC105222730	XM_011200172.3	-6034
NW_011876252.1	367803	368090	288	*	Promoter (2-3kb)	1270	370836	373820	2985	1	LOC105222730	XM_011200172.3	-2746
NW_011876252.1	370827	371113	287	*	Promoter (<=1kb)	1270	370836	373820	2985	1	LOC105222730	XM_011200172.3	0
NW_011876252.1	483258	483919	662	*	Promoter (<=1kb)	1270	483260	492147	8888	1	LOC105222731	XM_019989126.2	0
NW_011876252.1	485274	485558	285	*	Promoter (<=1kb)	1270	484927	492147	7221	1	LOC105222731	XM_011200173.3	347
NW_011876252.1	622136	622590	455	*	Promoter (<=1kb)	1270	577378	622152	44775	2	LOC105222733	XM_011200180.3	0
NW_011876252.1	622955	623481	527	*	Promoter (<=1kb)	1270	577378	622152	44775	2	LOC105222733	XM_011200180.3	-803
NW_011876253.1	112540	113191	652	*	Promoter (<=1kb)	1271	110326	113087	2762	2	LOC105222738	XM_011200187.3	0
NW_011876253.1	216066	217287	1222	*	Promoter (<=1kb)	1271	214394	217405	3012	2	LOC105222744	XM_011200192.3	118
NW_011876253.1	217576	218599	1024	*	Promoter (<=1kb)	1271	217586	220493	2908	1	LOC105222745	XM_011200193.3	0
NW_011876253.1	221660	222654	995	*	Promoter (<=1kb)	1271	220470	222630	2161	2	LOC105222746	XM_011200194.3	0
NW_011876253.1	224472	226330	1859	*	Promoter (<=1kb)	1271	222882	225252	2371	2	LOC105222747	XM_029548874.1	0
NW_011876253.1	230993	231365	373	*	Promoter (<=1kb)	1271	226652	231466	4815	2	LOC105222752	XM_011200200.3	101
NW_011876253.1	231557	233039	1483	*	Promoter (<=1kb)	1271	231602	233737	2136	1	LOC105222750	XM_011200199.3	0
NW_011876253.1	233984	235191	1208	*	Promoter (<=1kb)	1271	234121	237230	3110	1	Ttc17	XM_011200197.3	0
NW_011876253.1	238357	239265	909	*	Promoter (<=1kb)	1271	237915	239255	1341	2	LOC105222748	XM_029548873.1	0
NW_011876253.1	239423	240390	968	*	Promoter (<=1kb)	1271	239497	240939	1443	1	LOC105222754	XM_011200202.3	0
NW_011876253.1	241376	243933	2558	*	Promoter (<=1kb)	1271	241009	242418	1410	2	LOC105222755	XM_011200205.1	0
NW_011876253.1	246567	247672	1106	*	Promoter (<=1kb)	1271	245939	247521	1583	2	LOC105222757	XM_011200207.3	0
NW_011876253.1	247876	249245	1370	*	Promoter (<=1kb)	1271	247933	252550	4618	1	LOC105222758	XM_011200208.3	0
NW_011876253.1	253024	255509	2486	*	Promoter (<=1kb)	1271	252733	254200	1468	2	LOC105222759	XM_011200209.3	0
NW_011876253.1	271655	272816	1162	*	Promoter (<=1kb)	1271	271746	272304	559	1	LOC105222762	XM_019989128.2	0
NW_011876253.1	273490	276716	3227	*	Promoter (<=1kb)	1271	273414	274975	1562	2	LOC105222764	XM_011200217.3	0
NW_011876253.1	277159	277534	376	*	Promoter (<=1kb)	1271	277092	281287	4196	1	LOC105222766	XM_011200219.1	67
NW_011876253.1	279808	280463	656	*	Promoter (<=1kb)	1271	279394	281287	1894	1	LOC105222766	XM_011200220.3	414
NW_011876253.1	285432	286649	1218	*	Promoter (<=1kb)	1271	281292	286537	5246	2	LOC105222767	XM_011200222.3	0
NW_011876253.1	291677	293634	1958	*	Promoter (<=1kb)	1271	290636	293584	2949	2	LOC105222768	XM_011200227.2	0
NW_011876253.1	293971	294556	586	*	Promoter (<=1kb)	1271	290636	293584	2949	2	LOC105222768	XM_011200227.2	-387
NW_011876253.1	294740	295921	1182	*	Promoter (<=1kb)	1271	290636	295896	5261	2	LOC105222768	XM_011200226.3	0
NW_011876253.1	336706	337719	1014	*	Promoter (<=1kb)	1271	336800	338624	1825	1	LOC105222770	XM_011200229.3	0
NW_011876253.1	351507	352456	950	*	Promoter (<=1kb)	1271	339247	352388	13142	2	LOC105222773	XM_029548880.1	0
NW_011876253.1	363261	364013	753	*	Promoter (<=1kb)	1271	363144	381042	17899	1	LOC105222772	XM_029548886.1	117
NW_011876253.1	368753	369120	368	*	Promoter (<=1kb)	1271	368839	381042	12204	1	LOC105222772	XM_029548882.1	0
NW_011876253.1	369532	370377	846	*	Promoter (<=1kb)	1271	369560	381042	11483	1	LOC105222772	XM_029548883.1	0
NW_011876253.1	385114	386255	1142	*	Promoter (<=1kb)	1271	385198	389464	4267	1	LOC105222771	XM_011200230.3	0
NW_011876253.1	391143	391801	659	*	Promoter (<=1kb)	1271	388705	391953	3249	2	LOC105222797	XM_011200271.2	152
NW_011876253.1	472358	472681	324	*	Promoter (<=1kb)	1271	393422	472795	79374	2	LOC105222774	XM_029548872.1	114
NW_011876253.1	527453	528505	1053	*	Promoter (<=1kb)	1271	527457	528718	1262	1	LOC105222790	XM_011200263.3	0
NW_011876253.1	529853	530819	967	*	Promoter (<=1kb)	1271	528551	530697	2147	2	LOC105222789	XM_011200262.3	0
NW_011876253.1	593539	594558	1020	*	Promoter (<=1kb)	1271	593588	594754	1167	1	LOC105222785	XM_011200258.3	0
NW_011876253.1	598810	600180	1371	*	Promoter (<=1kb)	1271	594947	600105	5159	2	LOC105222783	XM_011200256.2	0
NW_011876253.1	600497	601872	1376	*	Promoter (<=1kb)	1271	600597	602403	1807	1	LOC105222782	XM_011200255.3	0
NW_011876253.1	605210	606226	1017	*	Promoter (<=1kb)	1271	604325	606205	1881	2	LOC105222780	XM_011200253.3	0
NW_011876254.1	236590	237447	858	*	Promoter (<=1kb)	1272	236623	237697	1075	1	LOC105222801	XM_011200276.3	0
NW_011876254.1	238169	238991	823	*	Promoter (<=1kb)	1272	237629	238972	1344	2	LOC105222800	XM_011200275.2	0
NW_011876254.1	239451	240473	1023	*	Promoter (<=1kb)	1272	239515	242240	2726	1	LOC105222803	XM_011200279.3	0
NW_011876254.1	306498	307890	1393	*	Promoter (<=1kb)	1272	302546	307793	5248	2	Zn800	XM_011200283.3	0
NW_011876254.1	355532	357069	1538	*	Promoter (<=1kb)	1272	311096	357134	46039	2	LOC105222806	XM_029548889.1	65
NW_011876254.1	359325	360345	1021	*	Promoter (<=1kb)	1272	359414	360795	1382	1	LOC105222807	XM_011200285.3	0
NW_011876254.1	362173	363206	1034	*	Promoter (<=1kb)	1272	361754	363207	1454	2	LOC105222808	XM_011200286.2	1
NW_011876254.1	436902	439456	2555	*	Promoter (<=1kb)	1272	435656	437956	2301	2	LOC105222812	XM_011200293.3	0
NW_011876254.1	455659	456815	1157	*	Promoter (<=1kb)	1272	441053	456779	15727	2	LOC105222813	XM_011200294.3	0
NW_011876254.1	458140	459338	1199	*	Promoter (<=1kb)	1272	458260	463446	5187	1	LOC105222816	XM_011200297.3	0
NW_011876254.1	466756	468284	1529	*	Promoter (<=1kb)	1272	465506	468198	2693	2	LOC105222817	XM_019989146.2	0
NW_011876254.1	502663	502954	292	*	Promoter (<=1kb)	1272	498605	503284	4680	2	LOC105222820	XM_011200301.3	330
NW_011876254.1	509166	510326	1161	*	Promoter (<=1kb)	1272	504547	510294	5748	2	LOC105222821	XM_011200303.2	0
NW_011876254.1	511798	513008	1211	*	Promoter (<=1kb)	1272	511850	516020	4171	1	LOC105222822	XM_011200304.3	0
NW_011876254.1	516372	517550	1179	*	Promoter (<=1kb)	1272	516451	518427	1977	1	LOC105222823	XM_011200307.2	0
NW_011876254.1	519434	520765	1332	*	Promoter (<=1kb)	1272	519365	527236	7872	1	LOC105222824	XM_011200308.3	69
NW_011876254.1	523535	524519	985	*	Promoter (<=1kb)	1272	523626	527223	3598	1	LOC105222824	XM_011200309.3	0
NW_011876254.1	531690	532863	1174	*	Promoter (<=1kb)	1272	527218	532808	5591	2	LOC105222825	XM_011200310.3	0
NW_011876254.1	536314	537625	1312	*	Promoter (<=1kb)	1272	536321	553190	16870	1	LOC105222826	XM_011200312.3	0
NW_011876254.1	553907	556140	2234	*	Promoter (<=1kb)	1272	554011	576320	22310	1	LOC105222830	XM_029548894.1	0
NW_011876254.1	559844	561043	1200	*	Exon (XR_852446.3/LOC105222830, exon 5 of 6)	1272	564544	565924	1381	2	LOC105222829	XM_011200318.3	4881
NW_011876254.1	566955	569414	2460	*	Promoter (<=1kb)	1272	565892	566821	930	2	LOC115065884	XM_029548903.1	-134
NW_011876254.1	572100	574515	2416	*	Promoter (<=1kb)	1272	571309	572277	969	2	LOC105222828	XM_011200316.3	0
NW_011876254.1	597396	599392	1997	*	Promoter (<=1kb)	1272	597355	632371	35017	1	LOC105222833	XM_011200349.3	41
NW_011876255.1	44191	44740	550	*	Distal Intergenic	1273	56974	72063	15090	1	LOC105222852	XM_011200374.3	-12234
NW_011876255.1	136932	137462	531	*	Promoter (<=1kb)	1273	99455	138289	38835	2	LOC105222837	XM_011200354.3	827
NW_011876255.1	241983	242212	230	*	Promoter (2-3kb)	1273	99455	244446	144992	2	LOC105222837	XM_011200355.3	2234
NW_011876255.1	242414	243075	662	*	Promoter (1-2kb)	1273	99455	244446	144992	2	LOC105222837	XM_011200355.3	1371
NW_011876255.1	243519	244425	907	*	Promoter (<=1kb)	1273	99455	244446	144992	2	LOC105222837	XM_011200355.3	21
NW_011876255.1	308061	308835	775	*	Promoter (<=1kb)	1273	259913	308822	48910	2	LOC105222839	XM_029548909.1	0
NW_011876255.1	324344	324646	303	*	Promoter (<=1kb)	1273	323767	354098	30332	1	LOC105222853	XM_019989149.2	577
NW_011876255.1	360253	361599	1347	*	Promoter (<=1kb)	1273	354524	361536	7013	2	LOC105222840	XM_011200358.3	0
NW_011876255.1	361810	362991	1182	*	Promoter (<=1kb)	1273	361904	369484	7581	1	LOC105222841	XM_011200361.3	0
NW_011876255.1	371820	372696	877	*	Promoter (<=1kb)	1273	370171	372620	2450	2	LOC105222842	XM_011200362.3	0
NW_011876255.1	372826	373872	1047	*	Promoter (<=1kb)	1273	372913	373993	1081	1	LOC105222843	XM_011200363.3	0
NW_011876255.1	374567	375822	1256	*	Promoter (<=1kb)	1273	374092	375700	1609	2	LOC105222844	XM_011200364.3	0
NW_011876255.1	466412	467610	1199	*	Promoter (<=1kb)	1273	464767	467554	2788	2	LOC105222847	XM_011200369.3	0
NW_011876255.1	467946	469291	1346	*	Promoter (<=1kb)	1273	467957	485042	17086	1	LOC105222849	XM_011200370.3	0
NW_011876255.1	496456	496999	544	*	Promoter (<=1kb)	1273	496467	497657	1191	1	LOC105222851	XM_011200372.3	0
NW_011876256.1	43429	43899	471	*	Promoter (<=1kb)	1274	43459	47612	4154	1	LOC105222855	XM_011200377.3	0
NW_011876256.1	49219	50420	1202	*	Promoter (<=1kb)	1274	47746	50321	2576	2	LOC105222856	XM_011200380.3	0
NW_011876256.1	50770	51648	879	*	Promoter (<=1kb)	1274	50739	51881	1143	1	LOC105222859	XM_011200381.3	31
NW_011876256.1	64901	65791	891	*	Promoter (<=1kb)	1274	56865	65657	8793	2	LOC105222861	XM_011200384.3	0
NW_011876256.1	74734	76358	1625	*	Promoter (<=1kb)	1274	68151	76370	8220	2	LOC105222862	XM_011200389.3	12
NW_011876256.1	82317	84466	2150	*	Promoter (<=1kb)	1274	80003	83256	3254	2	LOC105222863	XM_011200391.3	0
NW_011876256.1	382539	383674	1136	*	Promoter (<=1kb)	1274	382472	383798	1327	1	LOC105222868	XM_011200397.3	67
NW_011876256.1	385548	387353	1806	*	Promoter (<=1kb)	1274	384112	386342	2231	2	LOC105222869	XM_029548924.1	0
NW_011876256.1	389242	391228	1987	*	Promoter (<=1kb)	1274	389019	390016	998	2	LOC105222870	XM_011200401.1	0
NW_011876256.1	394511	395393	883	*	Promoter (<=1kb)	1274	393363	395335	1973	2	LOC105222873	XM_011200404.3	0
NW_011876256.1	399849	400989	1141	*	Promoter (<=1kb)	1274	396603	401044	4442	2	LOC105222875	XM_011200406.3	55
NW_011876256.1	401214	402242	1029	*	Promoter (<=1kb)	1274	401370	405290	3921	1	LOC105222876	XM_011200407.3	0
NW_011876256.1	408138	409106	969	*	Promoter (<=1kb)	1274	408141	410563	2423	1	LOC105222878	XM_011200410.3	0
NW_011876256.1	425342	425972	631	*	Promoter (<=1kb)	1274	410454	425986	15533	2	LOC105222879	XM_011200411.3	14
NW_011876256.1	426320	427291	972	*	Promoter (<=1kb)	1274	426311	427456	1146	1	LOC105222880	XM_011200412.3	9
NW_011876256.1	430722	431729	1008	*	Promoter (<=1kb)	1274	428097	431702	3606	2	LOC105222881	XM_011200413.3	0
NW_011876256.1	443970	444699	730	*	Promoter (<=1kb)	1274	443889	516294	72406	1	LOC105222882	XM_011200414.3	81
NW_011876256.1	493479	494183	705	*	Promoter (<=1kb)	1274	494266	516297	22032	1	LOC105222882	XM_019989156.2	-83
NW_011876256.1	494380	494779	400	*	Promoter (<=1kb)	1274	494266	516297	22032	1	LOC105222882	XM_019989156.2	114
NW_011876256.1	497685	497991	307	*	Exon (XM_011200414.3/LOC105222882, exon 2 of 7)	1274	494266	516297	22032	1	LOC105222882	XM_019989156.2	3419
NW_011876256.1	526840	527473	634	*	Promoter (<=1kb)	1274	526872	527434	563	2	LOC105222888	XM_011200420.3	0
NW_011876256.1	527659	529092	1434	*	Promoter (<=1kb)	1274	527703	528913	1211	1	LOC105222883	XM_011200415.3	0
NW_011876256.1	529539	530173	635	*	Promoter (<=1kb)	1274	528731	530147	1417	2	LOC105222884	XM_029548923.1	0
NW_011876257.1	246825	247100	276	*	Promoter (<=1kb)	1275	246843	254750	7908	1	LOC105222889	XM_019989165.2	0
NW_011876257.1	247577	248547	971	*	Promoter (<=1kb)	1275	246880	254750	7871	1	LOC105222889	XM_019989164.2	697
NW_011876257.1	249290	250328	1039	*	Promoter (<=1kb)	1275	249041	250657	1617	2	LOC115065889	XR_003845579.1	329
NW_011876257.1	255555	257438	1884	*	Promoter (<=1kb)	1275	255529	361986	106458	1	LOC105222890	XM_029548927.1	26
NW_011876257.1	363788	365567	1780	*	Promoter (<=1kb)	1275	363833	380362	16530	1	LOC105222892	XM_011200428.3	0
NW_011876257.1	435109	436680	1572	*	Promoter (<=1kb)	1275	433153	436553	3401	2	LOC105222910	XM_029548932.1	0
NW_011876257.1	437054	438122	1069	*	Promoter (<=1kb)	1275	437157	440185	3029	1	LOC105222894	XM_011200435.3	0
NW_011876257.1	443627	444447	821	*	Promoter (<=1kb)	1275	443677	455409	11733	1	LOC105222911	XM_029548926.1	0
NW_011876257.1	461450	462322	873	*	Promoter (2-3kb)	1275	455307	464650	9344	2	LOC105222895	XM_011200438.3	2328
NW_011876257.1	463764	465654	1891	*	Promoter (<=1kb)	1275	455307	464650	9344	2	LOC105222895	XM_011200438.3	0
NW_011876257.1	505830	506099	270	*	Promoter (<=1kb)	1275	473831	505608	31778	2	LOC105222896	XM_011200439.3	-222
NW_011876257.1	524035	524942	908	*	Promoter (<=1kb)	1275	524747	529575	4829	1	LOC105222898	XM_011200444.3	0
NW_011876257.1	557769	558191	423	*	Promoter (<=1kb)	1275	539055	558154	19100	2	LOC105222900	XM_011200445.3	0
NW_011876257.1	640940	641233	294	*	Promoter (<=1kb)	1275	561024	641874	80851	2	LOC105222901	XM_011200447.3	641
NW_011876257.1	657243	658559	1317	*	Promoter (<=1kb)	1275	561024	658743	97720	2	LOC105222901	XM_029548934.1	184
NW_011876257.1	659130	661063	1934	*	Promoter (<=1kb)	1275	659176	660372	1197	1	LOC105222903	XM_011200455.2	0
NW_011876257.1	675456	675806	351	*	Promoter (<=1kb)	1275	675198	690213	15016	1	LOC105222904	XM_011200456.3	258
NW_011876257.1	692245	692550	306	*	Promoter (<=1kb)	1275	663187	692591	29405	2	LOC105222906	XM_011200466.3	41
NW_011876258.1	139091	140035	945	*	Promoter (<=1kb)	1276	139400	153814	14415	1	LOC105222914	XM_011200475.3	0
NW_011876258.1	161693	162936	1244	*	Promoter (<=1kb)	1276	161705	162996	1292	1	LOC105222915	XM_011200476.2	0
NW_011876258.1	163225	164766	1542	*	Promoter (<=1kb)	1276	163130	164589	1460	2	LOC105222916	XM_019989171.2	0
NW_011876258.1	165067	166026	960	*	Promoter (<=1kb)	1276	165151	167302	2152	1	LOC105222917	XM_019989172.2	0
NW_011876258.1	178276	179313	1038	*	Promoter (<=1kb)	1276	178298	180658	2361	1	LOC105222918	XM_011200483.3	0
NW_011876258.1	223610	224764	1155	*	Promoter (<=1kb)	1276	221756	224191	2436	2	LOC105222921	XM_011200485.3	0
NW_011876258.1	232701	233560	860	*	Promoter (<=1kb)	1276	226723	232925	6203	2	LOC105222922	XM_029548942.1	0
NW_011876258.1	235731	236354	624	*	Promoter (<=1kb)	1276	235177	236357	1181	2	LOC105222923	XM_011200490.3	3
NW_011876258.1	242898	244004	1107	*	Promoter (<=1kb)	1276	242965	245130	2166	1	LOC105222925	XM_011200492.3	0
NW_011876258.1	263727	265162	1436	*	Promoter (<=1kb)	1276	246214	265085	18872	2	LOC105222926	XM_011200494.3	0
NW_011876258.1	277780	278600	821	*	Promoter (<=1kb)	1276	266757	278187	11431	2	LOC105222927	XM_011200496.3	0
NW_011876258.1	281337	282246	910	*	Promoter (<=1kb)	1276	281413	319787	38375	1	LOC105222929	XM_011200499.3	0
NW_011876258.1	282403	282860	458	*	Promoter (<=1kb)	1276	282615	319787	37173	1	LOC105222929	XM_011200501.3	0
NW_011876259.1	131653	132503	851	*	Promoter (<=1kb)	1277	131701	132441	741	2	LOC105222943	XM_011200513.3	0
NW_011876259.1	132721	133575	855	*	Promoter (<=1kb)	1277	132787	133482	696	1	LOC105222984	XM_019989175.2	0
NW_011876259.1	155326	156033	708	*	Promoter (<=1kb)	1277	155292	162074	6783	1	LOC105222945	XM_011200515.3	34
NW_011876259.1	274115	274553	439	*	Promoter (<=1kb)	1277	274792	288998	14207	1	LOC105222946	XM_029548967.1	-239
NW_011876259.1	274802	276295	1494	*	Promoter (<=1kb)	1277	274792	288998	14207	1	LOC105222946	XM_029548967.1	10
NW_011876259.1	276463	277004	542	*	Promoter (1-2kb)	1277	274792	288998	14207	1	LOC105222946	XM_029548967.1	1671
NW_011876259.1	319834	320259	426	*	Promoter (<=1kb)	1277	319847	320205	359	1	LOC105222949	XM_011200519.2	0
NW_011876259.1	322007	322828	822	*	Promoter (<=1kb)	1277	320462	322814	2353	2	LOC105222950	XM_011200520.3	0
NW_011876259.1	338720	339995	1276	*	Promoter (<=1kb)	1277	336895	339866	2972	2	LOC105222952	XM_011200523.3	0
NW_011876259.1	376270	377361	1092	*	Promoter (<=1kb)	1277	347720	377236	29517	2	LOC105222953	XM_011200524.3	0
NW_011876259.1	397287	397603	317	*	Exon (XM_029548962.1/LOC105222985, exon 8 of 13)	1277	393126	395338	2213	1	LOC115065893	XM_029548965.1	4161
NW_011876259.1	397810	398212	403	*	Exon (XM_029548962.1/LOC105222985, exon 6 of 13)	1277	393126	395338	2213	1	LOC115065893	XM_029548965.1	4684
NW_011876259.1	404986	405897	912	*	Promoter (<=1kb)	1277	391962	405864	13903	2	LOC105222985	XM_029548962.1	0
NW_011876259.1	407192	408072	881	*	Promoter (<=1kb)	1277	408869	414762	5894	1	LOC105222956	XM_029548954.1	-797
NW_011876259.1	415386	416496	1111	*	Promoter (<=1kb)	1277	414868	416337	1470	2	LOC105222955	XM_011200528.3	0
NW_011876259.1	420736	421891	1156	*	Promoter (<=1kb)	1277	418440	421796	3357	2	LOC105222958	XM_029548951.1	0
NW_011876259.1	422135	422960	826	*	Promoter (<=1kb)	1277	422205	423010	806	1	LOC105222959	XM_011200531.3	0
NW_011876259.1	425007	427282	2276	*	Promoter (<=1kb)	1277	425930	427259	1330	2	LOC105222960	XM_011200533.3	0
NW_011876259.1	440741	441655	915	*	Promoter (<=1kb)	1277	428743	441726	12984	2	LOC105222961	XM_011200534.3	71
NW_011876259.1	443974	445519	1546	*	Promoter (<=1kb)	1277	428743	444799	16057	2	LOC105222961	XM_011200537.3	0
NW_011876259.1	445800	446750	951	*	Promoter (<=1kb)	1277	445879	450114	4236	1	LOC105222962	XM_011200538.3	0
NW_011876259.1	461059	462155	1097	*	Promoter (<=1kb)	1277	461139	504918	43780	1	LOC105222965	XM_011200542.3	0
NW_011876259.1	474925	475487	563	*	Promoter (<=1kb)	1277	474888	504918	30031	1	LOC105222965	XM_029548949.1	37
NW_011876259.1	561748	562568	821	*	Promoter (<=1kb)	1277	508769	562234	53466	2	LOC105222966	XM_029548975.1	0
NW_011876259.1	570881	571663	783	*	Promoter (<=1kb)	1277	566096	571604	5509	2	LOC105222967	XM_019989182.2	0
NW_011876259.1	724978	725912	935	*	Promoter (<=1kb)	1277	725023	726572	1550	1	LOC105222975	XM_029548947.1	0
NW_011876259.1	730145	731383	1239	*	Promoter (<=1kb)	1277	730098	731531	1434	1	LOC105222976	XM_011200556.3	47
NW_011876259.1	733132	734184	1053	*	Promoter (<=1kb)	1277	732902	734071	1170	2	LOC105222979	XM_011200559.3	0
NW_011876259.1	736680	737943	1264	*	Promoter (<=1kb)	1277	736701	738957	2257	1	LOC105222978	XM_011200558.3	0
NW_011876260.1	18594	19569	976	*	Promoter (<=1kb)	1278	17808	19606	1799	2	LOC105222987	XM_011200567.3	37
NW_011876260.1	20269	21812	1544	*	Promoter (<=1kb)	1278	20557	24197	3641	1	LOC105222988	XM_011200568.3	0
NW_011876260.1	154662	159020	4359	*	Promoter (1-2kb)	1278	153516	161231	7716	1	LOC105222989	XM_011200569.3	1146
NW_011876260.1	278607	278898	292	*	Promoter (1-2kb)	1278	271977	280890	8914	2	LOC105222990	XM_011200574.3	1992
NW_011876260.1	279261	279707	447	*	Promoter (1-2kb)	1278	271977	280890	8914	2	LOC105222990	XM_011200574.3	1183
NW_011876260.1	289120	290125	1006	*	Promoter (<=1kb)	1278	271551	290115	18565	2	LOC105222990	XM_011200572.3	0
NW_011876260.1	291465	292752	1288	*	Promoter (<=1kb)	1278	291547	297222	5676	1	LOC105222992	XM_011200576.3	0
NW_011876260.1	348650	349090	441	*	Promoter (<=1kb)	1278	300462	348528	48067	2	LOC105222993	XM_029548987.1	-122
NW_011876260.1	364175	365200	1026	*	Promoter (<=1kb)	1278	356195	365096	8902	2	LOC105222995	XM_011200579.3	0
NW_011876261.1	25152	25718	567	*	Distal Intergenic	1279	38993	41284	2292	1	LOC105223004	XM_011200588.2	-13275
NW_011876261.1	220546	221447	902	*	Promoter (<=1kb)	1279	220492	299515	79024	1	LOC105223006	XM_011200590.3	54
NW_011876261.1	400496	401554	1059	*	Promoter (<=1kb)	1279	400542	403013	2472	1	LOC105223008	XM_029549004.1	0
NW_011876261.1	411042	411599	558	*	Promoter (<=1kb)	1279	410766	457978	47213	1	LOC105223010	XR_003845590.1	276
NW_011876261.1	493911	494413	503	*	Promoter (<=1kb)	1279	493858	506492	12635	1	LOC105223013	XM_011200602.2	53
NW_011876261.1	529179	531066	1888	*	Promoter (<=1kb)	1279	526358	530113	3756	2	LOC105223018	XM_011200608.3	0
NW_011876261.1	531819	533664	1846	*	Promoter (<=1kb)	1279	531923	539971	8049	1	LOC105223020	XM_011200610.3	0
NW_011876261.1	544145	545374	1230	*	Promoter (<=1kb)	1279	542674	545288	2615	2	LOC105223019	XM_011200609.3	0
NW_011876261.1	592156	592859	704	*	Exon (XM_011200614.3/LOC105223024, exon 6 of 7)	1279	596150	596875	726	2	LOC105223023	XM_011200613.2	4016
NW_011876261.1	639536	641857	2322	*	Promoter (<=1kb)	1279	632613	640785	8173	2	LOC105223030	XM_011200620.3	0
NW_011876261.1	676116	677131	1016	*	Promoter (<=1kb)	1279	674641	677159	2519	2	LOC105223033	XM_029549006.1	28
NW_011876261.1	677404	678443	1040	*	Promoter (<=1kb)	1279	677309	678332	1024	2	LOC105223034	XM_011200631.3	0
NW_011876261.1	678712	680101	1390	*	Promoter (<=1kb)	1279	678729	683998	5270	1	LOC105223035	XM_011200632.3	0
NW_011876262.1	200475	201303	829	*	Promoter (<=1kb)	1280	190562	201377	10816	2	LOC105223046	XM_011200647.3	74
NW_011876262.1	204427	205854	1428	*	Promoter (<=1kb)	1280	190562	205430	14869	2	LOC105223046	XM_029549008.1	0
NW_011876262.1	208252	209642	1391	*	Promoter (<=1kb)	1280	208829	209624	796	2	LOC105223048	XM_011200648.2	0
NW_011876262.1	209851	210649	799	*	Promoter (<=1kb)	1280	209907	212515	2609	1	LOC105223049	XM_011200649.3	0
NW_011876262.1	362278	363741	1464	*	Promoter (<=1kb)	1280	361257	363534	2278	2	LOC105223051	XM_011200652.3	0
NW_011876262.1	364806	366046	1241	*	Promoter (<=1kb)	1280	364838	472349	107512	1	LOC105223053	XM_011200655.3	0
NW_011876262.1	387895	388478	584	*	Promoter (<=1kb)	1280	387906	472226	84321	1	LOC105223053	XM_011200656.3	0
NW_011876262.1	460441	461367	927	*	Exon (XM_011200655.3/LOC105223053, exon 16 of 23)	1280	474355	475431	1077	1	LOC105223055	XM_011200658.3	-12988
NW_011876262.1	474284	476647	2364	*	Promoter (<=1kb)	1280	474355	475431	1077	1	LOC105223055	XM_011200658.3	0
NW_011876262.1	477488	479448	1961	*	Promoter (<=1kb)	1280	477194	478655	1462	2	LOC105223058	XM_011200661.3	0
NW_011876263.1	29582	30450	869	*	Promoter (<=1kb)	1281	29600	30811	1212	1	LOC105223122	XM_029549024.1	0
NW_011876263.1	87151	87843	693	*	Promoter (<=1kb)	1281	87159	95631	8473	1	LOC105223072	XM_011200679.3	0
NW_011876263.1	99162	102784	3623	*	Promoter (<=1kb)	1281	96716	100089	3374	2	LOC105223073	XM_011200681.3	0
NW_011876263.1	103051	104315	1265	*	Promoter (<=1kb)	1281	102608	104261	1654	2	LOC105223077	XM_011200684.3	0
NW_011876263.1	104870	105691	822	*	Promoter (<=1kb)	1281	104366	105594	1229	2	LOC105223078	XM_011200686.3	0
NW_011876263.1	128623	131503	2881	*	Promoter (<=1kb)	1281	110556	129560	19005	2	LOC105223079	XM_019989213.2	0
NW_011876263.1	131819	132710	892	*	Promoter (<=1kb)	1281	131843	132659	817	2	LOC105223081	XM_011200697.2	0
NW_011876263.1	173105	176060	2956	*	Promoter (<=1kb)	1281	166348	174020	7673	2	LOC105223086	XM_019989208.2	0
NW_011876263.1	177120	178195	1076	*	Promoter (<=1kb)	1281	176648	178140	1493	2	LOC105223088	XM_011200709.3	0
NW_011876263.1	178393	179256	864	*	Promoter (<=1kb)	1281	178389	180117	1729	1	LOC105223090	XM_011200711.3	4
NW_011876263.1	180385	182713	2329	*	Promoter (<=1kb)	1281	180205	181641	1437	2	LOC105223091	XM_011200714.3	0
NW_011876263.1	210950	211492	543	*	Promoter (<=1kb)	1281	210974	226135	15162	1	LOC105223094	XM_011200717.3	0
NW_011876263.1	351574	352312	739	*	Promoter (<=1kb)	1281	351617	352359	743	1	LOC105223101	XM_011200724.3	0
NW_011876263.1	352831	353701	871	*	Promoter (<=1kb)	1281	352784	400799	48016	1	LOC105223102	XM_011200725.3	47
NW_011876263.1	406807	407673	867	*	Promoter (<=1kb)	1281	403578	407661	4084	2	LOC105223103	XM_011200726.3	0
NW_011876263.1	407961	409340	1380	*	Promoter (<=1kb)	1281	408034	410305	2272	1	LOC105223105	XM_029549027.1	0
NW_011876263.1	412714	413547	834	*	Promoter (<=1kb)	1281	410192	413548	3357	2	LOC105223104	XM_011200727.3	1
NW_011876263.1	414154	415440	1287	*	Promoter (<=1kb)	1281	414297	444818	30522	1	LOC105223106	XM_019989206.2	0
NW_011876263.1	447465	448399	935	*	Promoter (<=1kb)	1281	447387	450938	3552	1	LOC105223106	XM_011200731.3	78
NW_011876263.1	460330	461502	1173	*	Promoter (<=1kb)	1281	460460	461416	957	1	LOC105223109	XM_011200734.3	0
NW_011876263.1	462608	463468	861	*	Promoter (<=1kb)	1281	461404	463601	2198	2	LOC105223110	XM_011200735.3	133
NW_011876263.1	463752	464092	341	*	Promoter (<=1kb)	1281	463732	471598	7867	1	LOC105223112	XM_011200738.3	20
NW_011876263.1	475458	476926	1469	*	Promoter (<=1kb)	1281	472635	476877	4243	2	LOC105223115	XM_011200739.3	0
NW_011876263.1	477144	477602	459	*	Promoter (<=1kb)	1281	477287	487211	9925	1	LOC105223116	XM_011200740.3	0
NW_011876263.1	483545	484454	910	*	Promoter (<=1kb)	1281	478338	484713	6376	2	LOC105223117	XM_011200742.3	259
NW_011876263.1	484885	485832	948	*	Promoter (<=1kb)	1281	478338	484713	6376	2	LOC105223117	XM_011200742.3	-172
NW_011876263.1	494734	496606	1873	*	Promoter (<=1kb)	1281	492248	496483	4236	2	LOC105223119	XM_011200746.3	0
NW_011876263.1	497090	498525	1436	*	Promoter (<=1kb)	1281	497145	499619	2475	1	LOC105223120	XM_011200748.3	0
NW_011876264.1	29398	30712	1315	*	Promoter (<=1kb)	1282	29478	32591	3114	1	LOC105223125	XM_011200753.3	0
NW_011876264.1	33629	34652	1024	*	Promoter (<=1kb)	1282	33048	34628	1581	2	LOC105223126	XM_011200754.3	0
NW_011876264.1	34989	36056	1068	*	Promoter (<=1kb)	1282	35032	36155	1124	1	LOC105223127	XM_011200756.3	0
NW_011876264.1	36736	38502	1767	*	Promoter (<=1kb)	1282	36839	40579	3741	1	Rab1a	NM_001319789.1	0
NW_011876264.1	144681	147313	2633	*	Promoter (<=1kb)	1282	139643	146217	6575	2	LOC105223130	XM_011200759.3	0
NW_011876264.1	151437	152475	1039	*	Promoter (<=1kb)	1282	147388	152419	5032	2	LOC105223133	XM_011200762.3	0
NW_011876264.1	152775	153520	746	*	Promoter (<=1kb)	1282	152760	154217	1458	1	LOC105223134	XM_011200763.3	15
NW_011876264.1	155419	155871	453	*	Promoter (2-3kb)	1282	152760	154217	1458	1	LOC105223134	XM_011200763.3	2659
NW_011876264.1	181954	182590	637	*	Promoter (<=1kb)	1282	154493	182512	28020	2	LOC105223135	XM_011200766.3	0
NW_011876264.1	187267	188589	1323	*	Promoter (<=1kb)	1282	183702	188512	4811	2	LOC105223136	XM_029549044.1	0
NW_011876264.1	188784	189922	1139	*	Promoter (<=1kb)	1282	188800	191264	2465	1	LOC105223137	XM_011200773.3	0
NW_011876264.1	270612	270872	261	*	Promoter (<=1kb)	1282	270513	280935	10423	1	LOC105223140	XM_011200776.3	99
NW_011876264.1	281873	283855	1983	*	Promoter (<=1kb)	1282	281973	290971	8999	1	LOC105223141	XM_011200779.3	0
NW_011876264.1	296956	298010	1055	*	Promoter (<=1kb)	1282	294599	297918	3320	2	LOC105223142	XM_011200780.3	0
NW_011876264.1	299235	299683	449	*	Promoter (<=1kb)	1282	299417	304816	5400	1	LOC105223154	XM_029549050.1	0
NW_011876264.1	326388	327070	683	*	Promoter (<=1kb)	1282	326854	329335	2482	1	LOC105223155	XM_019989223.2	0
NW_011876264.1	439106	440519	1414	*	Promoter (<=1kb)	1282	374554	439443	64890	2	LOC105223143	XM_011200781.3	0
NW_011876264.1	488721	489489	769	*	Promoter (<=1kb)	1282	474718	489304	14587	2	LOC105223144	XM_011200782.3	0
NW_011876264.1	489708	490078	371	*	Promoter (<=1kb)	1282	474718	489304	14587	2	LOC105223144	XM_011200782.3	-404
NW_011876264.1	716280	717379	1100	*	Promoter (<=1kb)	1282	716408	718940	2533	1	LOC105223149	XM_011200786.3	0
NW_011876266.1	18853	19494	642	*	Distal Intergenic	1284	42526	65749	23224	1	LOC105223169	XM_011200811.3	-23032
NW_011876267.1	52363	52936	574	*	Distal Intergenic	1285	150930	316700	165771	1	LOC105223172	XM_011200814.3	-97994
NW_011876267.1	149766	150355	590	*	Promoter (<=1kb)	1285	150930	316700	165771	1	LOC105223172	XM_011200814.3	-575
NW_011876267.1	150931	151830	900	*	Promoter (<=1kb)	1285	150930	316700	165771	1	LOC105223172	XM_011200814.3	1
NW_011876267.1	397254	398298	1045	*	Promoter (<=1kb)	1285	397356	398368	1013	1	LOC105223174	XM_011200815.3	0
NW_011876267.1	398492	399268	777	*	Promoter (<=1kb)	1285	398522	402378	3857	1	LOC105223175	XM_011200816.3	0
NW_011876267.1	401930	403201	1272	*	Promoter (<=1kb)	1285	402371	403184	814	2	LOC105223176	XM_011200817.3	0
NW_011876267.1	411115	412273	1159	*	Promoter (<=1kb)	1285	407750	412269	4520	2	LOC105223178	XM_011200821.3	0
NW_011876267.1	412541	413440	900	*	Promoter (<=1kb)	1285	412557	413772	1216	1	LOC105223179	XM_011200822.3	0
NW_011876267.1	417263	418265	1003	*	Promoter (<=1kb)	1285	417332	421316	3985	1	LOC105223185	XM_011200827.3	0
NW_011876267.1	421841	422914	1074	*	Promoter (<=1kb)	1285	421257	422834	1578	2	LOC105223183	XM_011200826.3	0
NW_011876267.1	446176	450648	4473	*	5' UTR	1285	432765	450569	17805	1	LOC105223186	XM_011200829.3	13411
NW_011876267.1	486728	487791	1064	*	Promoter (<=1kb)	1285	486767	489173	2407	1	LOC105223188	XM_011200831.3	0
NW_011876267.1	489918	490943	1026	*	Promoter (<=1kb)	1285	489157	490897	1741	2	LOC105223189	XM_011200832.3	0
NW_011876267.1	491401	492166	766	*	Promoter (<=1kb)	1285	491278	493492	2215	1	LOC105223191	XM_029549058.1	123
NW_011876267.1	492865	493266	402	*	Promoter (1-2kb)	1285	491278	493492	2215	1	LOC105223191	XM_029549058.1	1587
NW_011876267.1	494179	495060	882	*	Promoter (<=1kb)	1285	493477	495050	1574	2	LOC105223190	XM_011200833.3	0
NW_011876267.1	576811	578056	1246	*	Promoter (<=1kb)	1285	576793	661933	85141	1	LOC105223192	XM_011200836.3	18
NW_011876267.1	653725	654367	643	*	Promoter (<=1kb)	1285	653396	661933	8538	1	LOC105223192	XM_011200835.3	329
NW_011876267.1	668974	670869	1896	*	Promoter (<=1kb)	1285	667015	669222	2208	2	LOC105223194	XM_011200838.3	0
NW_011876267.1	676304	677228	925	*	Promoter (<=1kb)	1285	674541	677164	2624	2	LOC105223196	XM_029549066.1	0
NW_011876267.1	679963	680678	716	*	Promoter (<=1kb)	1285	677712	680636	2925	2	LOC115065722	XM_029549064.1	0
NW_011876267.1	681745	684138	2394	*	Promoter (<=1kb)	1285	681122	682949	1828	2	LOC105223198	XM_011200844.3	0
NW_011876267.1	685480	686776	1297	*	Promoter (<=1kb)	1285	685773	686684	912	2	LOC105223200	XM_029549067.1	0
NW_011876268.1	26057	28801	2745	*	Promoter (<=1kb)	1286	28968	326060	297093	1	LOC105223206	XM_011200852.3	-167
NW_011876268.1	211426	214556	3131	*	Intron (XM_011200852.3/LOC105223206, intron 1 of 7)	1286	288397	289126	730	2	LOC115065908	XR_003845597.1	74570
NW_011876268.1	320695	323150	2456	*	Promoter (<=1kb)	1286	317634	321940	4307	2	LOC105223205	XM_019989242.2	0
NW_011876268.1	349590	350683	1094	*	Promoter (<=1kb)	1286	349430	350695	1266	2	LOC105223208	XM_011200855.2	12
NW_011876268.1	354575	355619	1045	*	Promoter (<=1kb)	1286	354681	364188	9508	1	LOC105223209	XM_011200856.3	0
NW_011876268.1	364798	365444	647	*	Promoter (<=1kb)	1286	363795	365514	1720	2	LOC105223211	XM_011200857.3	70
NW_011876268.1	367459	367821	363	*	Promoter (1-2kb)	1286	369187	375476	6290	1	LOC105223212	XM_011200858.3	-1366
NW_011876268.1	369067	371208	2142	*	Promoter (<=1kb)	1286	369187	375476	6290	1	LOC105223212	XM_011200858.3	0
NW_011876268.1	393826	394730	905	*	Promoter (<=1kb)	1286	392236	394751	2516	2	LOC105223214	XM_011200862.3	21
[truncated: 5,183 more rows]

## Sheet: Table S4 C
Table S4C. List of H3K27me3 peaks in the Bactrocera dorsalis genome.
Chr	Start	End	Length	Score	Fold_enrichment	Name
NW_011869296.1	1071	1723	653	169	5.31518	H3K27me3_1
NW_011869308.1	176	1170	995	53	3.89073	H3K27me3_2
NW_011869563.1	199	823	625	49	3.73777	H3K27me3_3
NW_011869563.1	1561	2042	482	86	5.51997	H3K27me3_4
NW_011869605.1	223	603	381	37	3.88709	H3K27me3_5
NW_011869644.1	1022	1992	971	47	3.59353	H3K27me3_6
NW_011869671.1	153	1171	1019	30	3.1207	H3K27me3_7
NW_011869762.1	410	1511	1102	53	3.32248	H3K27me3_8
NW_011869831.1	32	2042	2011	33	3.12355	H3K27me3_9
NW_011869929.1	264	1105	842	103	4.8849	H3K27me3_10
NW_011869989.1	300	2085	1786	24	2.74065	H3K27me3_11
NW_011870095.1	164	1595	1432	31	2.68996	H3K27me3_12
NW_011870165.1	11	2012	2002	48	3.56974	H3K27me3_13
NW_011870215.1	33	2107	2075	51	3.42884	H3K27me3_14
NW_011870220.1	903	1545	643	21	3.06941	H3K27me3_15
NW_011870250.1	123	868	746	30	3.55725	H3K27me3_16
NW_011870284.1	657	1177	521	112	4.75909	H3K27me3_17
NW_011870370.1	787	1444	658	102	5.72216	H3K27me3_18
NW_011870468.1	230	1054	825	19	3.0339	H3K27me3_19
NW_011870468.1	1691	2085	395	64	4.70794	H3K27me3_20
NW_011870582.1	396	1785	1390	185	6.11266	H3K27me3_21
NW_011870596.1	66	1312	1247	100	5.90136	H3K27me3_22
NW_011870599.1	663	1285	623	25	2.93998	H3K27me3_23
NW_011870644.1	288	1155	868	47	3.64333	H3K27me3_24
NW_011870710.1	72	2284	2213	60	4.05064	H3K27me3_25
NW_011870767.1	394	1428	1035	28	2.97634	H3K27me3_26
NW_011870803.1	20	2218	2199	71	3.87547	H3K27me3_27
NW_011870813.1	784	1843	1060	36	3.84249	H3K27me3_28
NW_011870869.1	731	2144	1414	95	5.17251	H3K27me3_29
NW_011870877.1	1106	2256	1151	213	7.83017	H3K27me3_30
NW_011870914.1	225	1567	1343	19	2.29955	H3K27me3_31
NW_011870932.1	220	794	575	18	3.05816	H3K27me3_32
NW_011870950.1	216	1982	1767	55	4.28973	H3K27me3_33
NW_011871136.1	992	2126	1135	35	3.69452	H3K27me3_34
NW_011871138.1	46	496	451	25	2.75455	H3K27me3_35
NW_011871173.1	1485	2338	854	42	3.63102	H3K27me3_36
NW_011871259.1	752	1815	1064	76	3.93149	H3K27me3_37
NW_011871282.1	629	2182	1554	23	3.13124	H3K27me3_38
NW_011871503.1	437	1571	1135	144	5.561	H3K27me3_39
NW_011871718.1	826	1266	441	91	6.05966	H3K27me3_40
NW_011871800.1	79	1841	1763	99	6.04417	H3K27me3_41
NW_011871807.1	170	595	426	62	4.30927	H3K27me3_42
NW_011871832.1	2989	3302	314	67	5.07635	H3K27me3_43
NW_011871873.1	584	2364	1781	71	3.53708	H3K27me3_44
NW_011871959.1	668	1459	792	55	4.19107	H3K27me3_45
NW_011872006.1	809	1777	969	49	3.42096	H3K27me3_46
NW_011872011.1	123	1743	1621	40	3.91554	H3K27me3_47
NW_011872112.1	89	525	437	36	3.69073	H3K27me3_48
NW_011872151.1	301	2425	2125	73	4.43506	H3K27me3_49
NW_011872171.1	94	548	455	35	2.77325	H3K27me3_50
NW_011872197.1	294	999	706	54	3.68854	H3K27me3_51
NW_011872197.1	1844	2737	894	38	3.93616	H3K27me3_52
NW_011872209.1	354	1906	1553	88	5.74142	H3K27me3_53
NW_011872451.1	1897	2714	818	186	6.24911	H3K27me3_54
NW_011872684.1	2959	3906	948	23	2.4949	H3K27me3_55
NW_011872735.1	2382	2746	365	25	3.37421	H3K27me3_56
NW_011872746.1	1096	1734	639	24	3.09313	H3K27me3_57
NW_011872770.1	3683	4022	340	18	2.8149	H3K27me3_58
NW_011872773.1	762	1814	1053	85	5.64271	H3K27me3_59
NW_011872794.1	1257	1901	645	23	2.48799	H3K27me3_60
NW_011872808.1	407	1773	1367	91	4.49158	H3K27me3_61
NW_011872835.1	1600	2441	842	60	4.67347	H3K27me3_62
NW_011872847.1	101	792	692	38	3.94001	H3K27me3_63
NW_011872931.1	1461	1766	306	51	4.56979	H3K27me3_64
NW_011872941.1	1106	1520	415	49	4.38807	H3K27me3_65
NW_011872981.1	1849	2557	709	80	4.42425	H3K27me3_66
NW_011872983.1	767	1260	494	43	3.65095	H3K27me3_67
NW_011872988.1	350	1086	737	67	3.92718	H3K27me3_68
NW_011872990.1	97	3075	2979	47	3.64303	H3K27me3_69
NW_011873058.1	318	1264	947	38	3.63737	H3K27me3_70
NW_011873089.1	529	1843	1315	97	5.06941	H3K27me3_71
NW_011873089.1	2672	3237	566	73	5.40282	H3K27me3_72
NW_011873108.1	1390	3286	1897	37	3.45086	H3K27me3_73
NW_011873130.1	2675	3090	416	17	2.86205	H3K27me3_74
NW_011873266.1	1154	2999	1846	25	2.97689	H3K27me3_75
NW_011873271.1	88	1688	1601	50	3.84567	H3K27me3_76
NW_011873271.1	2612	3501	890	57	3.33369	H3K27me3_77
NW_011873322.1	1317	2466	1150	24	2.61646	H3K27me3_78
NW_011873334.1	2031	2982	952	55	3.84108	H3K27me3_79
NW_011873366.1	934	3417	2484	45	3.72835	H3K27me3_80
NW_011873388.1	2196	3119	924	167	7.29478	H3K27me3_81
NW_011873421.1	2865	3298	434	49	4.45155	H3K27me3_82
NW_011873429.1	82	1117	1036	34	2.8564	H3K27me3_83
NW_011873429.1	2466	4706	2241	118	4.45669	H3K27me3_84
NW_011873582.1	976	2015	1040	180	8.57311	H3K27me3_85
NW_011873596.1	1154	1759	606	46	4.0472	H3K27me3_86
NW_011873607.1	536	1202	667	28	3.43313	H3K27me3_87
NW_011873625.1	1076	2474	1399	43	3.59587	H3K27me3_88
NW_011873679.1	87	1214	1128	164	6.85066	H3K27me3_89
NW_011873714.1	1646	2172	527	33	3.21067	H3K27me3_90
NW_011873718.1	795	2465	1671	37	3.18635	H3K27me3_91
NW_011873736.1	95	553	459	52	3.73924	H3K27me3_92
NW_011873736.1	2782	3540	759	43	4.03601	H3K27me3_93
NW_011873747.1	1068	2227	1160	52	4.40717	H3K27me3_94
NW_011873814.1	1862	2793	932	43	3.59556	H3K27me3_95
NW_011873876.1	373	1819	1447	78	4.91101	H3K27me3_96
NW_011873921.1	264	1572	1309	30	2.84507	H3K27me3_97
NW_011873932.1	691	2724	2034	253	7.61856	H3K27me3_98
NW_011873956.1	3471	4348	878	69	4.43677	H3K27me3_99
NW_011873993.1	1193	2030	838	44	4.15972	H3K27me3_100
NW_011874082.1	67	1503	1437	88	3.69117	H3K27me3_101
NW_011874082.1	2541	5611	3071	72	3.69515	H3K27me3_102
NW_011874085.1	2339	2832	494	29	2.88001	H3K27me3_103
NW_011874181.1	1981	3863	1883	29	3.22386	H3K27me3_104
NW_011874205.1	203	637	435	30	3.44207	H3K27me3_105
NW_011874217.1	3474	4474	1001	65	3.83976	H3K27me3_106
NW_011874284.1	2223	3972	1750	31	2.77238	H3K27me3_107
NW_011874386.1	4468	4959	492	58	4.45383	H3K27me3_108
NW_011874386.1	6605	7138	534	140	6.59458	H3K27me3_109
NW_011874585.1	61	782	722	32	3.66126	H3K27me3_110
NW_011874585.1	5048	6036	989	125	5.61742	H3K27me3_111
NW_011874736.1	363	1041	679	26	2.23194	H3K27me3_112
NW_011874805.1	7912	8272	361	25	3.23794	H3K27me3_113
NW_011874872.1	7325	7613	289	23	3.06031	H3K27me3_114
NW_011874908.1	7464	8225	762	15	2.34457	H3K27me3_115
NW_011875017.1	3566	5552	1987	52	4.39169	H3K27me3_116
NW_011875064.1	9049	10275	1227	35	3.25911	H3K27me3_117
NW_011875077.1	14232	15309	1078	68	4.7352	H3K27me3_118
NW_011875077.1	17663	18710	1048	84	4.93533	H3K27me3_119
NW_011875173.1	6756	7339	584	25	2.54451	H3K27me3_120
NW_011875173.1	8724	10313	1590	25	2.64725	H3K27me3_121
NW_011875173.1	16811	17995	1185	16	2.5378	H3K27me3_122
NW_011875175.1	5710	6068	359	51	4.22466	H3K27me3_123
NW_011875196.1	3960	4883	924	16	2.6197	H3K27me3_124
NW_011875225.1	7593	8323	731	18	2.82613	H3K27me3_125
NW_011875254.1	17889	18599	711	61	4.54291	H3K27me3_126
NW_011875366.1	1143	2009	867	36	3.22838	H3K27me3_127
NW_011875366.1	10437	12697	2261	66	4.15823	H3K27me3_128
NW_011875366.1	17214	18648	1435	42	3.34958	H3K27me3_129
NW_011875366.1	24311	25442	1132	32	2.41242	H3K27me3_130
NW_011875524.1	13527	14399	873	21	2.96435	H3K27me3_131
NW_011875529.1	4894	7002	2109	15	2.35431	H3K27me3_132
NW_011875529.1	7755	9112	1358	31	3.02343	H3K27me3_133
NW_011875529.1	17180	18246	1067	80	4.21117	H3K27me3_134
NW_011875529.1	20490	21541	1052	60	3.66779	H3K27me3_135
NW_011875529.1	23775	24655	881	15	2.59626	H3K27me3_136
NW_011875529.1	29342	29672	331	32	3.63882	H3K27me3_137
NW_011875549.1	4751	5593	843	22	2.8572	H3K27me3_138
NW_011875549.1	19611	20918	1308	37	3.40831	H3K27me3_139
NW_011875549.1	27055	28892	1838	49	3.30719	H3K27me3_140
NW_011875560.1	21	1253	1233	56	3.74123	H3K27me3_141
NW_011875560.1	2447	3465	1019	23	2.56481	H3K27me3_142
NW_011875560.1	5395	9652	4258	62	3.69315	H3K27me3_143
NW_011875560.1	14184	19380	5197	74	4.19381	H3K27me3_144
NW_011875560.1	23297	24328	1032	29	2.83867	H3K27me3_145
NW_011875560.1	27496	31756	4261	36	2.97818	H3K27me3_146
NW_011875560.1	32716	33226	511	63	4.19602	H3K27me3_147
NW_011875573.1	16338	16776	439	43	3.44528	H3K27me3_148
NW_011875577.1	5478	6275	798	19	2.90254	H3K27me3_149
NW_011875610.1	8392	9795	1404	26	2.78168	H3K27me3_150
NW_011875635.1	15705	16648	944	27	3.18931	H3K27me3_151
NW_011875636.1	39980	42180	2201	31	3.02688	H3K27me3_152
NW_011875651.1	23099	23696	598	25	2.68025	H3K27me3_153
NW_011875651.1	26044	26726	683	20	2.6885	H3K27me3_154
NW_011875651.1	37500	38029	530	15	2.42575	H3K27me3_155
NW_011875672.1	6416	7183	768	44	3.71611	H3K27me3_156
NW_011875672.1	9751	10696	946	33	3.34164	H3K27me3_157
NW_011875678.1	4528	4912	385	16	2.33205	H3K27me3_158
NW_011875678.1	11076	14060	2985	60	4.14721	H3K27me3_159
NW_011875678.1	15762	18011	2250	36	2.9386	H3K27me3_160
NW_011875678.1	18798	19686	889	24	2.50195	H3K27me3_161
NW_011875678.1	20345	21400	1056	23	2.5724	H3K27me3_162
NW_011875678.1	25044	25810	767	34	3.24341	H3K27me3_163
NW_011875686.1	3205	3651	447	17	2.38753	H3K27me3_164
NW_011875697.1	8483	9637	1155	17	2.35995	H3K27me3_165
NW_011875697.1	21176	21736	561	14	2.14983	H3K27me3_166
NW_011875697.1	23165	25642	2478	44	3.19103	H3K27me3_167
NW_011875710.1	34512	37354	2843	34	2.90015	H3K27me3_168
NW_011875711.1	16282	17370	1089	43	3.70924	H3K27me3_169
NW_011875711.1	38334	38622	289	27	3.50745	H3K27me3_170
NW_011875712.1	4594	5416	823	19	2.41201	H3K27me3_171
NW_011875712.1	6799	8583	1785	16	2.39573	H3K27me3_172
NW_011875712.1	9751	11920	2170	41	3.42595	H3K27me3_173
NW_011875712.1	13564	14541	978	58	3.74241	H3K27me3_174
NW_011875712.1	15956	17628	1673	55	3.31404	H3K27me3_175
NW_011875712.1	21117	25148	4032	71	3.64845	H3K27me3_176
NW_011875712.1	26564	28253	1690	51	3.4955	H3K27me3_177
NW_011875767.1	61400	61988	589	24	2.83869	H3K27me3_178
NW_011875767.1	62847	63430	584	15	2.44416	H3K27me3_179
NW_011875787.1	23546	25697	2152	19	2.42148	H3K27me3_180
NW_011875787.1	28564	29477	914	39	3.39453	H3K27me3_181
NW_011875787.1	48128	49314	1187	35	3.23777	H3K27me3_182
NW_011875788.1	35	2664	2630	376	8.17383	H3K27me3_183
NW_011875788.1	10552	13022	2471	192	6.30774	H3K27me3_184
NW_011875788.1	17432	18615	1184	39	3.11909	H3K27me3_185
NW_011875788.1	22912	26734	3823	176	7.18356	H3K27me3_186
NW_011875788.1	32845	33904	1060	51	3.5707	H3K27me3_187
NW_011875788.1	40354	41565	1212	76	4.43501	H3K27me3_188
NW_011875788.1	43927	45329	1403	73	4.16395	H3K27me3_189
NW_011875788.1	47601	49556	1956	103	5.3251	H3K27me3_190
NW_011875788.1	55238	55789	552	18	2.51139	H3K27me3_191
NW_011875805.1	64414	64997	584	22	2.82882	H3K27me3_192
NW_011875805.1	70625	71853	1229	31	2.72789	H3K27me3_193
NW_011875824.1	14803	16028	1226	41	3.39224	H3K27me3_194
NW_011875824.1	23297	27818	4522	35	2.9793	H3K27me3_195
NW_011875824.1	28666	29540	875	19	2.47002	H3K27me3_196
NW_011875824.1	34397	35388	992	21	2.9446	H3K27me3_197
NW_011875824.1	53125	54080	956	19	2.55445	H3K27me3_198
NW_011875830.1	41020	41734	715	17	2.8031	H3K27me3_199
NW_011875830.1	42376	43009	634	53	3.07001	H3K27me3_200
NW_011875836.1	2521	6989	4469	100	4.05055	H3K27me3_201
NW_011875836.1	7802	8487	686	12	2.27495	H3K27me3_202
NW_011875836.1	8931	9622	692	18	2.45818	H3K27me3_203
NW_011875836.1	26940	27510	571	21	2.71901	H3K27me3_204
NW_011875836.1	39974	40777	804	26	2.80645	H3K27me3_205
NW_011875836.1	41676	43355	1680	62	3.69619	H3K27me3_206
NW_011875845.1	2830	3267	438	24	3.12083	H3K27me3_207
NW_011875852.1	27134	28515	1382	18	2.56085	H3K27me3_208
NW_011875858.1	27889	28310	422	53	3.83481	H3K27me3_209
NW_011875864.1	41831	42247	417	19	3.08488	H3K27me3_210
NW_011875869.1	51	693	643	62	4.13823	H3K27me3_211
NW_011875869.1	2221	3345	1125	70	4.93843	H3K27me3_212
NW_011875869.1	5149	5644	496	54	3.99867	H3K27me3_213
NW_011875869.1	20445	20988	544	165	7.35231	H3K27me3_214
NW_011875869.1	22711	25476	2766	139	6.53763	H3K27me3_215
NW_011875869.1	30406	31687	1282	129	5.27589	H3K27me3_216
NW_011875869.1	35224	36335	1112	73	4.21779	H3K27me3_217
NW_011875869.1	40066	44078	4013	157	6.24226	H3K27me3_218
NW_011875869.1	48403	49253	851	236	7.6286	H3K27me3_219
NW_011875869.1	54941	56717	1777	215	7.05597	H3K27me3_220
NW_011875870.1	35720	36287	568	25	3.25395	H3K27me3_221
NW_011875871.1	39550	40315	766	26	3.13895	H3K27me3_222
NW_011875871.1	53861	55067	1207	31	2.7827	H3K27me3_223
NW_011875871.1	59699	60878	1180	13	2.17595	H3K27me3_224
NW_011875876.1	20641	21183	543	24	2.8179	H3K27me3_225
NW_011875876.1	73033	73712	680	43	4.00943	H3K27me3_226
NW_011875882.1	39874	40282	409	45	4.17063	H3K27me3_227
NW_011875882.1	43979	45258	1280	60	4.48933	H3K27me3_228
NW_011875882.1	50738	51738	1001	22	2.82474	H3K27me3_229
NW_011875882.1	59197	59632	436	38	3.55141	H3K27me3_230
NW_011875882.1	62544	63325	782	23	3.04401	H3K27me3_231
NW_011875890.1	6671	7727	1057	46	4.14487	H3K27me3_232
NW_011875890.1	17027	18664	1638	17	2.44773	H3K27me3_233
NW_011875890.1	20888	21299	412	21	2.87937	H3K27me3_234
NW_011875890.1	30886	31498	613	36	3.65616	H3K27me3_235
NW_011875890.1	49273	49624	352	43	4.15892	H3K27me3_236
NW_011875890.1	53417	54274	858	26	2.68839	H3K27me3_237
NW_011875890.1	63673	64507	835	20	2.85537	H3K27me3_238
NW_011875890.1	80039	80502	464	40	3.60871	H3K27me3_239
NW_011875891.1	754	1709	956	36	3.64177	H3K27me3_240
NW_011875891.1	5525	5853	329	40	3.89393	H3K27me3_241
NW_011875896.1	9197	10335	1139	52	4.41951	H3K27me3_242
NW_011875903.1	48979	49686	708	24	2.87248	H3K27me3_243
NW_011875917.1	3920	4820	901	23	2.71076	H3K27me3_244
NW_011875917.1	9985	10673	689	23	2.81757	H3K27me3_245
NW_011875917.1	47279	48793	1515	23	2.79923	H3K27me3_246
NW_011875925.1	3178	3919	742	26	3.13979	H3K27me3_247
NW_011875925.1	25118	25599	482	38	3.67487	H3K27me3_248
NW_011875925.1	26532	27224	693	19	2.71441	H3K27me3_249
NW_011875925.1	40540	41066	527	97	6.12297	H3K27me3_250
NW_011875925.1	47251	48498	1248	53	3.93961	H3K27me3_251
NW_011875925.1	71514	71963	450	33	3.40451	H3K27me3_252
NW_011875925.1	80194	80765	572	57	3.53426	H3K27me3_253
NW_011875943.1	56531	58380	1850	28	2.58748	H3K27me3_254
NW_011875943.1	61101	62027	927	34	3.01806	H3K27me3_255
NW_011875943.1	63521	65252	1732	42	3.17151	H3K27me3_256
NW_011875957.1	2451	4036	1586	70	3.76493	H3K27me3_257
NW_011875957.1	18506	20045	1540	23	2.52027	H3K27me3_258
NW_011875957.1	34577	35254	678	30	3.47162	H3K27me3_259
NW_011875957.1	54802	55267	466	17	2.34207	H3K27me3_260
NW_011875957.1	64687	66150	1464	17	2.35996	H3K27me3_261
NW_011875957.1	69405	70212	808	33	3.48393	H3K27me3_262
NW_011875961.1	51759	52443	685	15	2.46191	H3K27me3_263
NW_011875961.1	54432	55892	1461	34	3.30589	H3K27me3_264
NW_011875961.1	58679	59660	982	45	3.61646	H3K27me3_265
NW_011875961.1	63342	64826	1485	16	2.34667	H3K27me3_266
NW_011875961.1	77710	78379	670	39	3.47431	H3K27me3_267
NW_011875961.1	80647	81924	1278	34	2.81578	H3K27me3_268
NW_011875961.1	82543	88572	6030	42	3.13407	H3K27me3_269
NW_011875961.1	89453	90198	746	27	2.68815	H3K27me3_270
NW_011875961.1	91025	91566	542	36	3.13002	H3K27me3_271
NW_011875961.1	97304	98623	1320	26	2.71766	H3K27me3_272
NW_011875961.1	100828	102077	1250	26	2.60055	H3K27me3_273
NW_011875961.1	103401	105297	1897	23	2.60243	H3K27me3_274
NW_011875969.1	2537	3990	1454	26	2.73041	H3K27me3_275
NW_011875969.1	30243	30856	614	17	2.65114	H3K27me3_276
NW_011875969.1	104403	105198	796	28	3.44409	H3K27me3_277
NW_011875974.1	39469	40011	543	21	3.07111	H3K27me3_278
NW_011875974.1	45077	45552	476	70	4.91613	H3K27me3_279
NW_011875974.1	48314	49375	1062	52	3.52837	H3K27me3_280
NW_011875974.1	55330	56849	1520	68	4.60056	H3K27me3_281
NW_011875974.1	62983	63818	836	28	3.25476	H3K27me3_282
NW_011875974.1	72041	72835	795	30	3.03784	H3K27me3_283
NW_011875974.1	97487	97823	337	29	2.967	H3K27me3_284
NW_011875974.1	101388	102099	712	27	3.44442	H3K27me3_285
NW_011875977.1	94259	94605	347	24	3.23302	H3K27me3_286
NW_011875984.1	46421	47765	1345	26	2.76896	H3K27me3_287
NW_011875984.1	50106	50800	695	20	3.06836	H3K27me3_288
NW_011875984.1	61129	61620	492	18	2.6955	H3K27me3_289
NW_011875988.1	7559	8003	445	15	2.36737	H3K27me3_290
NW_011875988.1	16182	16963	782	20	2.77913	H3K27me3_291
NW_011875988.1	19380	20112	733	26	3.07264	H3K27me3_292
NW_011875994.1	1883	2311	429	36	3.43118	H3K27me3_293
NW_011875994.1	3610	5252	1643	53	4.18221	H3K27me3_294
NW_011875994.1	8301	9176	876	28	3.02858	H3K27me3_295
NW_011875994.1	27242	27611	370	16	2.26363	H3K27me3_296
NW_011875994.1	72208	72982	775	29	3.30924	H3K27me3_297
NW_011875994.1	75126	77394	2269	63	4.00558	H3K27me3_298
NW_011875994.1	78639	79724	1086	66	4.18666	H3K27me3_299
NW_011875994.1	81687	82481	795	40	3.17805	H3K27me3_300
NW_011875994.1	84081	85311	1231	91	4.46261	H3K27me3_301
NW_011875994.1	87537	88205	669	74	4.37746	H3K27me3_302
NW_011875999.1	1904	3339	1436	27	2.84239	H3K27me3_303
NW_011875999.1	10571	10939	369	41	3.54245	H3K27me3_304
NW_011875999.1	25346	26834	1489	85	5.24041	H3K27me3_305
NW_011875999.1	41697	43137	1441	18	2.3628	H3K27me3_306
NW_011875999.1	48538	49442	905	76	4.85916	H3K27me3_307
NW_011875999.1	108089	108650	562	15	2.53342	H3K27me3_308
NW_011876002.1	8576	8891	316	15	2.28028	H3K27me3_309
NW_011876003.1	31169	32683	1515	54	3.61178	H3K27me3_310
NW_011876003.1	33342	33955	614	36	3.01862	H3K27me3_311
NW_011876003.1	35741	38259	2519	61	3.89691	H3K27me3_312
NW_011876003.1	40954	41816	863	24	2.64216	H3K27me3_313
NW_011876003.1	57900	59664	1765	55	3.59723	H3K27me3_314
NW_011876003.1	68659	71453	2795	115	4.38613	H3K27me3_315
NW_011876003.1	76857	79521	2665	147	5.15358	H3K27me3_316
NW_011876003.1	80995	83310	2316	30	3.54092	H3K27me3_317
NW_011876003.1	89717	92050	2334	85	4.28017	H3K27me3_318
NW_011876003.1	95923	99885	3963	275	7.07768	H3K27me3_319
NW_011876003.1	102825	103152	328	45	4.12235	H3K27me3_320
NW_011876003.1	107259	108203	945	80	4.73875	H3K27me3_321
NW_011876003.1	108874	110363	1490	134	5.05081	H3K27me3_322
NW_011876003.1	113706	114013	308	35	3.84503	H3K27me3_323
NW_011876009.1	106108	106834	727	20	2.86237	H3K27me3_324
NW_011876009.1	114463	116400	1938	24	3.00245	H3K27me3_325
NW_011876010.1	13462	13884	423	13	2.23169	H3K27me3_326
NW_011876010.1	24813	25853	1041	17	2.25753	H3K27me3_327
NW_011876010.1	29393	31696	2304	24	2.44645	H3K27me3_328
NW_011876010.1	41581	44963	3383	84	3.73616	H3K27me3_329
NW_011876015.1	17966	18319	354	39	3.28655	H3K27me3_330
NW_011876015.1	42702	43508	807	22	3.07587	H3K27me3_331
NW_011876015.1	63782	65181	1400	38	3.69215	H3K27me3_332
NW_011876015.1	78004	79117	1114	54	4.47467	H3K27me3_333
NW_011876015.1	82544	84344	1801	18	2.89071	H3K27me3_334
NW_011876015.1	91814	92329	516	17	2.84894	H3K27me3_335
NW_011876017.1	27971	29466	1496	27	2.80976	H3K27me3_336
NW_011876018.1	90495	91504	1010	19	2.86833	H3K27me3_337
NW_011876018.1	104159	105872	1714	24	3.02038	H3K27me3_338
NW_011876023.1	142178	142689	512	25	3.33846	H3K27me3_339
NW_011876023.1	148137	149714	1578	34	3.31351	H3K27me3_340
NW_011876023.1	153348	154623	1276	30	3.18773	H3K27me3_341
NW_011876023.1	157295	158605	1311	58	4.50544	H3K27me3_342
NW_011876026.1	104567	105692	1126	42	2.99152	H3K27me3_343
NW_011876026.1	111025	111496	472	51	3.79174	H3K27me3_344
NW_011876026.1	117317	118641	1325	26	2.72254	H3K27me3_345
NW_011876027.1	10880	11364	485	19	2.42826	H3K27me3_346
NW_011876027.1	19169	19677	509	20	2.40956	H3K27me3_347
NW_011876027.1	49136	50591	1456	19	2.3906	H3K27me3_348
NW_011876027.1	52559	53661	1103	21	2.49846	H3K27me3_349
NW_011876027.1	53762	55282	1521	20	2.38008	H3K27me3_350
NW_011876027.1	55464	56599	1136	16	2.26116	H3K27me3_351
NW_011876027.1	60593	62204	1612	23	2.37053	H3K27me3_352
NW_011876027.1	62838	64304	1467	27	2.70233	H3K27me3_353
NW_011876027.1	65939	66302	364	22	2.43066	H3K27me3_354
NW_011876027.1	72694	76506	3813	68	3.51517	H3K27me3_355
NW_011876027.1	80411	83970	3560	141	5.30481	H3K27me3_356
NW_011876027.1	88303	90569	2267	39	3.12723	H3K27me3_357
NW_011876027.1	108618	109303	686	22	2.61909	H3K27me3_358
NW_011876027.1	121993	122454	462	28	2.58925	H3K27me3_359
NW_011876028.1	32358	33004	647	34	3.67103	H3K27me3_360
NW_011876028.1	48609	49469	861	31	3.31241	H3K27me3_361
NW_011876028.1	52038	52429	392	18	2.49018	H3K27me3_362
NW_011876028.1	65908	66976	1069	60	4.16608	H3K27me3_363
NW_011876028.1	70159	71461	1303	36	3.61294	H3K27me3_364
NW_011876028.1	100363	100676	314	37	3.75214	H3K27me3_365
NW_011876028.1	105086	105384	299	34	3.5628	H3K27me3_366
NW_011876028.1	137287	138537	1251	13	2.38527	H3K27me3_367
NW_011876030.1	1444	2036	593	28	3.0981	H3K27me3_368
NW_011876030.1	7552	8293	742	26	3.0714	H3K27me3_369
NW_011876030.1	15706	17548	1843	120	4.8403	H3K27me3_370
NW_011876030.1	18691	20050	1360	125	5.99702	H3K27me3_371
NW_011876030.1	25106	25618	513	56	4.62741	H3K27me3_372
NW_011876030.1	28723	29974	1252	43	3.71221	H3K27me3_373
NW_011876030.1	38094	39069	976	48	3.737	H3K27me3_374
NW_011876030.1	40909	41977	1069	25	2.94356	H3K27me3_375
NW_011876030.1	43741	44283	543	42	3.92739	H3K27me3_376
NW_011876030.1	47335	47736	402	46	3.93631	H3K27me3_377
NW_011876030.1	62784	64369	1586	110	5.00278	H3K27me3_378
NW_011876030.1	66259	67842	1584	42	3.4242	H3K27me3_379
NW_011876030.1	71628	72656	1029	62	4.09394	H3K27me3_380
NW_011876030.1	77190	78379	1190	63	4.02205	H3K27me3_381
NW_011876030.1	85544	86722	1179	28	2.8497	H3K27me3_382
NW_011876030.1	94047	94452	406	20	3.07748	H3K27me3_383
NW_011876030.1	98320	98803	484	48	4.33165	H3K27me3_384
NW_011876030.1	112170	112722	553	26	3.03928	H3K27me3_385
NW_011876030.1	117201	118070	870	19	2.98142	H3K27me3_386
NW_011876030.1	137145	139118	1974	16	2.58992	H3K27me3_387
NW_011876031.1	64624	65269	646	33	3.67308	H3K27me3_388
NW_011876031.1	93936	94563	628	21	2.64907	H3K27me3_389
NW_011876032.1	143313	144006	694	22	2.80134	H3K27me3_390
NW_011876042.1	25722	26392	671	24	2.57943	H3K27me3_391
NW_011876042.1	36662	38453	1792	18	2.41543	H3K27me3_392
NW_011876042.1	120214	120925	712	35	3.15808	H3K27me3_393
NW_011876045.1	20530	21517	988	18	2.98107	H3K27me3_394
NW_011876045.1	85047	85494	448	16	2.74473	H3K27me3_395
NW_011876049.1	309	1235	927	17	2.42139	H3K27me3_396
NW_011876049.1	41210	42631	1422	20	2.38052	H3K27me3_397
NW_011876049.1	43536	44394	859	24	2.55983	H3K27me3_398
NW_011876049.1	48845	50033	1189	24	2.54008	H3K27me3_399
NW_011876049.1	62909	64699	1791	14	2.17137	H3K27me3_400
NW_011876050.1	134469	136870	2402	20	2.52403	H3K27me3_401
NW_011876051.1	130142	130843	702	15	2.83492	H3K27me3_402
NW_011876051.1	174342	175288	947	25	3.26593	H3K27me3_403
NW_011876054.1	50902	51991	1090	21	2.92143	H3K27me3_404
NW_011876057.1	8530	9487	958	18	2.33579	H3K27me3_405
NW_011876057.1	45694	46498	805	27	3.16102	H3K27me3_406
NW_011876057.1	51422	53111	1690	29	2.92408	H3K27me3_407
NW_011876057.1	58613	59624	1012	44	4.18093	H3K27me3_408
NW_011876057.1	90868	91949	1082	13	2.29177	H3K27me3_409
NW_011876057.1	137214	138062	849	14	2.6431	H3K27me3_410
NW_011876057.1	165639	166405	767	28	3.24964	H3K27me3_411
NW_011876057.1	179885	180755	871	20	2.52284	H3K27me3_412
NW_011876057.1	185305	186087	783	23	2.88857	H3K27me3_413
NW_011876062.1	3231	4122	892	25	3.3496	H3K27me3_414
NW_011876062.1	5957	6539	583	20	3.00939	H3K27me3_415
NW_011876062.1	7852	9214	1363	102	4.67152	H3K27me3_416
NW_011876062.1	10481	12237	1757	36	3.37975	H3K27me3_417
NW_011876062.1	17283	18297	1015	60	3.19037	H3K27me3_418
NW_011876062.1	30388	31808	1421	87	4.73099	H3K27me3_419
NW_011876062.1	33639	34674	1036	69	4.3522	H3K27me3_420
NW_011876062.1	40079	40698	620	38	3.41213	H3K27me3_421
NW_011876062.1	42069	42804	736	48	3.37061	H3K27me3_422
NW_011876062.1	51343	52644	1302	33	3.35929	H3K27me3_423
NW_011876062.1	53782	55104	1323	48	3.14412	H3K27me3_424
NW_011876062.1	57606	59055	1450	46	3.567	H3K27me3_425
NW_011876062.1	60932	61909	978	45	3.18655	H3K27me3_426
NW_011876064.1	107553	109121	1569	25	2.45427	H3K27me3_427
NW_011876067.1	27854	28524	671	29	2.80164	H3K27me3_428
NW_011876067.1	97062	97507	446	28	3.02465	H3K27me3_429
NW_011876068.1	73356	75369	2014	27	2.53267	H3K27me3_430
NW_011876068.1	92463	93638	1176	19	2.52416	H3K27me3_431
NW_011876069.1	146519	147675	1157	41	3.98267	H3K27me3_432
NW_011876071.1	109925	110409	485	16	2.35646	H3K27me3_433
NW_011876072.1	2368	2979	612	77	4.61621	H3K27me3_434
NW_011876072.1	5464	5936	473	140	6.8832	H3K27me3_435
NW_011876072.1	6736	8598	1863	65	3.72941	H3K27me3_436
NW_011876072.1	19757	21018	1262	35	3.35996	H3K27me3_437
NW_011876072.1	27460	28548	1089	118	6.52316	H3K27me3_438
NW_011876072.1	31368	32264	897	68	4.31991	H3K27me3_439
NW_011876072.1	42562	44179	1618	42	3.57635	H3K27me3_440
NW_011876072.1	47124	47801	678	95	5.12445	H3K27me3_441
NW_011876072.1	54258	55849	1592	69	3.76498	H3K27me3_442
NW_011876072.1	60686	62558	1873	88	5.04012	H3K27me3_443
NW_011876072.1	64953	66716	1764	189	7.36048	H3K27me3_444
NW_011876072.1	68882	71472	2591	164	5.98055	H3K27me3_445
NW_011876072.1	72752	73242	491	169	6.29577	H3K27me3_446
NW_011876072.1	75014	76079	1066	331	9.52877	H3K27me3_447
NW_011876072.1	76929	78228	1300	36	3.40148	H3K27me3_448
NW_011876072.1	79183	80397	1215	141	6.62767	H3K27me3_449
NW_011876072.1	83420	85902	2483	153	5.43733	H3K27me3_450
NW_011876072.1	87671	88941	1271	44	3.4088	H3K27me3_451
NW_011876072.1	90776	91137	362	61	4.64845	H3K27me3_452
NW_011876072.1	92494	95058	2565	136	5.07105	H3K27me3_453
NW_011876072.1	105063	106594	1532	106	5.95836	H3K27me3_454
NW_011876072.1	108502	114352	5851	116	4.95294	H3K27me3_455
NW_011876072.1	116470	117528	1059	131	5.69839	H3K27me3_456
NW_011876072.1	118620	120538	1919	47	3.88484	H3K27me3_457
NW_011876072.1	124683	125708	1026	52	3.68638	H3K27me3_458
NW_011876072.1	128775	129897	1123	155	6.94982	H3K27me3_459
NW_011876072.1	133539	134369	831	67	4.08092	H3K27me3_460
NW_011876072.1	138038	139029	992	60	4.07043	H3K27me3_461
NW_011876072.1	140411	141827	1417	30	3.17006	H3K27me3_462
NW_011876072.1	147758	148854	1097	21	2.72662	H3K27me3_463
NW_011876072.1	153435	154438	1004	69	3.96084	H3K27me3_464
NW_011876072.1	159049	161077	2029	101	4.3827	H3K27me3_465
NW_011876072.1	164188	165066	879	46	3.27786	H3K27me3_466
NW_011876072.1	169368	170059	692	31	3.18612	H3K27me3_467
NW_011876072.1	172584	173255	672	24	3.23239	H3K27me3_468
NW_011876072.1	176741	177386	646	35	3.5654	H3K27me3_469
NW_011876072.1	179840	180946	1107	30	3.18269	H3K27me3_470
NW_011876072.1	183007	183889	883	19	2.64504	H3K27me3_471
NW_011876072.1	186592	188178	1587	54	3.99335	H3K27me3_472
NW_011876073.1	13005	13763	759	34	3.37893	H3K27me3_473
NW_011876073.1	29248	30327	1080	21	2.91101	H3K27me3_474
NW_011876074.1	944	2413	1470	27	3.29793	H3K27me3_475
NW_011876074.1	3086	4658	1573	86	4.62005	H3K27me3_476
NW_011876074.1	8289	9499	1211	137	6.40139	H3K27me3_477
NW_011876074.1	10966	12501	1536	54	3.49176	H3K27me3_478
NW_011876074.1	13472	17602	4131	122	4.66075	H3K27me3_479
NW_011876074.1	18874	20188	1315	22	2.62618	H3K27me3_480
NW_011876074.1	21630	23655	2026	46	3.1503	H3K27me3_481
NW_011876074.1	26095	26735	641	38	3.39287	H3K27me3_482
NW_011876074.1	37034	38002	969	79	4.10808	H3K27me3_483
NW_011876074.1	39650	40561	912	17	2.6671	H3K27me3_484
NW_011876074.1	45845	46582	738	39	3.33812	H3K27me3_485
NW_011876074.1	48830	50443	1614	27	2.91244	H3K27me3_486
NW_011876074.1	51656	52066	411	75	4.77895	H3K27me3_487
NW_011876074.1	61022	62691	1670	44	2.92509	H3K27me3_488
NW_011876074.1	70788	72700	1913	56	3.22743	H3K27me3_489
NW_011876074.1	87898	89036	1139	20	2.52468	H3K27me3_490
NW_011876074.1	89844	90439	596	26	2.97797	H3K27me3_491
NW_011876074.1	94209	95678	1470	25	2.93963	H3K27me3_492
NW_011876074.1	96408	97164	757	20	3.03703	H3K27me3_493
NW_011876074.1	100757	101992	1236	51	3.92993	H3K27me3_494
NW_011876074.1	103225	105333	2109	88	4.71067	H3K27me3_495
NW_011876074.1	112518	113115	598	38	3.29416	H3K27me3_496
NW_011876074.1	114589	118337	3749	67	3.48069	H3K27me3_497
NW_011876074.1	119161	123647	4487	179	5.28147	H3K27me3_498
NW_011876074.1	129988	131021	1034	43	2.83365	H3K27me3_499
NW_011876074.1	132834	136350	3517	117	4.88284	H3K27me3_500
NW_011876074.1	142141	146143	4003	102	4.35412	H3K27me3_501
NW_011876074.1	147211	148065	855	33	3.26432	H3K27me3_502
NW_011876081.1	89189	90342	1154	25	2.8611	H3K27me3_503
NW_011876084.1	18462	18863	402	29	3.32645	H3K27me3_504
NW_011876084.1	113422	114175	754	26	2.92822	H3K27me3_505
NW_011876084.1	152883	153456	574	26	2.89412	H3K27me3_506
NW_011876084.1	157450	158547	1098	29	3.13782	H3K27me3_507
NW_011876084.1	161121	161774	654	24	3.01168	H3K27me3_508
NW_011876084.1	167264	168759	1496	28	3.22449	H3K27me3_509
NW_011876084.1	179285	180154	870	27	2.85026	H3K27me3_510
NW_011876085.1	25461	26580	1120	31	3.38292	H3K27me3_511
NW_011876085.1	79953	81112	1160	18	2.71692	H3K27me3_512
NW_011876085.1	98942	99692	751	22	2.98238	H3K27me3_513
NW_011876085.1	139082	139454	373	37	3.84016	H3K27me3_514
NW_011876085.1	152580	153104	525	15	2.47962	H3K27me3_515
NW_011876087.1	53302	54329	1028	17	2.47467	H3K27me3_516
NW_011876087.1	119022	119785	764	31	3.53313	H3K27me3_517
NW_011876087.1	138528	139910	1383	20	3.04135	H3K27me3_518
NW_011876087.1	144454	145120	667	40	3.5269	H3K27me3_519
NW_011876087.1	179988	180353	366	32	3.67063	H3K27me3_520
NW_011876088.1	158813	159319	507	23	2.45883	H3K27me3_521
NW_011876088.1	159951	160315	365	15	2.31032	H3K27me3_522
NW_011876089.1	178246	178675	430	71	5.21481	H3K27me3_523
NW_011876089.1	183983	184313	331	28	3.36928	H3K27me3_524
NW_011876089.1	185426	186159	734	40	3.75488	H3K27me3_525
NW_011876089.1	189810	190886	1077	58	3.82036	H3K27me3_526
NW_011876089.1	194334	195016	683	23	2.61813	H3K27me3_527
NW_011876090.1	19818	20291	474	15	2.29721	H3K27me3_528
NW_011876090.1	101852	103178	1327	20	2.66829	H3K27me3_529
NW_011876090.1	112904	113939	1036	18	2.61815	H3K27me3_530
NW_011876090.1	155490	156996	1507	45	3.57104	H3K27me3_531
NW_011876090.1	161061	162488	1428	49	3.57964	H3K27me3_532
NW_011876090.1	164247	164544	298	35	3.69953	H3K27me3_533
NW_011876090.1	176856	177650	795	45	3.70191	H3K27me3_534
NW_011876091.1	147685	148404	720	25	2.64031	H3K27me3_535
NW_011876093.1	237214	237864	651	19	2.72537	H3K27me3_536
NW_011876093.1	243243	244151	909	57	3.80102	H3K27me3_537
NW_011876093.1	245180	245827	648	43	3.08873	H3K27me3_538
NW_011876094.1	208149	208941	793	15	2.80846	H3K27me3_539
NW_011876095.1	13272	13983	712	17	2.40781	H3K27me3_540
NW_011876095.1	21796	23173	1378	60	3.26946	H3K27me3_541
NW_011876095.1	28283	30596	2314	90	3.98954	H3K27me3_542
NW_011876095.1	44376	49565	5190	123	4.48813	H3K27me3_543
NW_011876095.1	52374	53025	652	31	2.68294	H3K27me3_544
NW_011876095.1	56169	57801	1633	63	3.99201	H3K27me3_545
NW_011876095.1	58578	60631	2054	26	2.76577	H3K27me3_546
NW_011876095.1	61297	62663	1367	35	2.97463	H3K27me3_547
NW_011876095.1	67973	68795	823	30	3.19184	H3K27me3_548
NW_011876095.1	72164	73818	1655	42	3.26803	H3K27me3_549
NW_011876095.1	86870	89580	2711	75	3.81364	H3K27me3_550
NW_011876095.1	91650	94228	2579	78	3.73359	H3K27me3_551
NW_011876095.1	101806	104482	2677	122	5.22425	H3K27me3_552
NW_011876095.1	109532	113803	4272	263	7.15623	H3K27me3_553
NW_011876095.1	117322	119562	2241	57	3.74227	H3K27me3_554
NW_011876095.1	130495	132237	1743	33	3.30886	H3K27me3_555
NW_011876095.1	134017	135641	1625	68	3.9449	H3K27me3_556
NW_011876095.1	143063	144221	1159	45	2.99559	H3K27me3_557
NW_011876095.1	145949	150198	4250	84	4.10506	H3K27me3_558
NW_011876095.1	159804	160989	1186	25	2.63105	H3K27me3_559
NW_011876095.1	172265	173629	1365	23	2.80531	H3K27me3_560
NW_011876096.1	9828	10343	516	73	5.22698	H3K27me3_561
NW_011876096.1	12623	13487	865	70	4.90616	H3K27me3_562
NW_011876096.1	14926	15610	685	28	3.05139	H3K27me3_563
NW_011876096.1	33103	34194	1092	47	4.12939	H3K27me3_564
NW_011876096.1	42799	43433	635	27	2.9341	H3K27me3_565
NW_011876096.1	51644	52307	664	90	4.8484	H3K27me3_566
NW_011876096.1	58631	59762	1132	21	3.12346	H3K27me3_567
NW_011876096.1	72424	74363	1940	22	2.74471	H3K27me3_568
NW_011876096.1	113012	113923	912	23	2.9088	H3K27me3_569
NW_011876096.1	120622	121513	892	33	3.56323	H3K27me3_570
NW_011876096.1	127909	128282	374	53	4.62228	H3K27me3_571
NW_011876096.1	139548	140455	908	32	3.38499	H3K27me3_572
NW_011876096.1	163401	164091	691	20	2.72302	H3K27me3_573
NW_011876096.1	200521	200837	317	17	2.51993	H3K27me3_574
NW_011876096.1	214043	215258	1216	91	4.90984	H3K27me3_575
NW_011876098.1	28062	28468	407	23	2.95852	H3K27me3_576
NW_011876098.1	29506	30200	695	22	2.97313	H3K27me3_577
NW_011876098.1	252245	252767	523	14	2.62156	H3K27me3_578
NW_011876101.1	37966	38339	374	19	2.57664	H3K27me3_579
NW_011876101.1	233969	235710	1742	23	2.63305	H3K27me3_580
NW_011876104.1	56207	58212	2006	28	2.80906	H3K27me3_581
NW_011876104.1	58824	59845	1022	15	2.35418	H3K27me3_582
NW_011876104.1	92447	93202	756	28	2.97454	H3K27me3_583
NW_011876104.1	99345	99892	548	25	2.76504	H3K27me3_584
NW_011876104.1	101593	102285	693	14	2.11619	H3K27me3_585
NW_011876104.1	104116	106114	1999	47	3.02888	H3K27me3_586
NW_011876104.1	107208	108566	1359	117	4.12624	H3K27me3_587
NW_011876104.1	110350	111678	1329	22	2.57938	H3K27me3_588
NW_011876104.1	115217	117575	2359	25	2.52004	H3K27me3_589
NW_011876104.1	121106	123119	2014	17	2.26695	H3K27me3_590
NW_011876104.1	131912	132317	406	17	2.33131	H3K27me3_591
NW_011876104.1	134342	134809	468	17	2.04255	H3K27me3_592
NW_011876106.1	187981	189285	1305	15	2.24958	H3K27me3_593
NW_011876106.1	210112	211535	1424	20	2.26854	H3K27me3_594
NW_011876106.1	220105	221385	1281	19	2.32892	H3K27me3_595
NW_011876106.1	252424	252928	505	17	2.30789	H3K27me3_596
NW_011876107.1	10614	11624	1011	30	2.95985	H3K27me3_597
NW_011876107.1	13348	13834	487	28	2.8995	H3K27me3_598
NW_011876107.1	15321	15859	539	13	2.30835	H3K27me3_599
NW_011876107.1	28348	28967	620	35	3.72577	H3K27me3_600
NW_011876107.1	45760	46496	737	50	3.86828	H3K27me3_601
NW_011876107.1	62538	63726	1189	76	4.75953	H3K27me3_602
NW_011876107.1	65381	66713	1333	51	3.54693	H3K27me3_603
NW_011876107.1	69508	69861	354	62	4.43023	H3K27me3_604
NW_011876107.1	73078	73976	899	29	3.10398	H3K27me3_605
NW_011876107.1	77351	79049	1699	76	4.07293	H3K27me3_606
NW_011876107.1	185475	186263	789	24	2.4829	H3K27me3_607
NW_011876107.1	192633	194795	2163	29	3.06461	H3K27me3_608
NW_011876107.1	206693	207563	871	26	3.10898	H3K27me3_609
NW_011876107.1	246562	247263	702	55	3.44371	H3K27me3_610
NW_011876107.1	251003	251669	667	23	2.54712	H3K27me3_611
NW_011876107.1	256611	257153	543	17	2.7639	H3K27me3_612
NW_011876107.1	258323	259087	765	25	2.98754	H3K27me3_613
NW_011876107.1	267909	268732	824	19	2.43815	H3K27me3_614
NW_011876107.1	275425	276392	968	23	2.51775	H3K27me3_615
NW_011876107.1	279461	280334	874	32	2.67635	H3K27me3_616
NW_011876107.1	283881	284316	436	35	2.9198	H3K27me3_617
NW_011876107.1	306585	307444	860	23	2.79818	H3K27me3_618
NW_011876109.1	43971	45278	1308	32	3.2073	H3K27me3_619
NW_011876109.1	101461	102662	1202	15	2.31623	H3K27me3_620
NW_011876109.1	158908	159899	992	31	3.39338	H3K27me3_621
NW_011876109.1	191285	191776	492	20	2.73329	H3K27me3_622
NW_011876109.1	197497	198123	627	18	2.56612	H3K27me3_623
NW_011876109.1	216949	217626	678	17	2.53631	H3K27me3_624
NW_011876117.1	230264	230725	462	21	2.54989	H3K27me3_625
NW_011876118.1	78478	78951	474	12	2.4451	H3K27me3_626
NW_011876118.1	98706	99257	552	22	2.7233	H3K27me3_627
NW_011876118.1	127759	128235	477	22	2.75149	H3K27me3_628
NW_011876118.1	311758	312786	1029	52	3.47926	H3K27me3_629
NW_011876118.1	316206	318112	1907	100	4.84037	H3K27me3_630
NW_011876118.1	321868	323071	1204	26	2.57577	H3K27me3_631
NW_011876120.1	19851	21117	1267	15	2.30955	H3K27me3_632
NW_011876122.1	1250	2837	1588	21	2.76592	H3K27me3_633
NW_011876122.1	17749	18959	1211	18	2.8134	H3K27me3_634
NW_011876122.1	22030	24067	2038	23	2.72587	H3K27me3_635
NW_011876122.1	46536	47167	632	20	2.69874	H3K27me3_636
NW_011876122.1	67559	68421	863	16	2.49158	H3K27me3_637
NW_011876122.1	71617	72560	944	30	3.14316	H3K27me3_638
NW_011876122.1	80309	81508	1200	15	2.26977	H3K27me3_639
NW_011876122.1	95694	96624	931	18	2.75054	H3K27me3_640
NW_011876122.1	164292	165168	877	36	3.63857	H3K27me3_641
NW_011876122.1	172261	173211	951	42	3.30755	H3K27me3_642
NW_011876122.1	178513	179293	781	35	3.19812	H3K27me3_643
NW_011876122.1	214237	216113	1877	44	3.83413	H3K27me3_644
NW_011876122.1	221549	222678	1130	22	2.63477	H3K27me3_645
NW_011876123.1	104055	104482	428	42	3.97625	H3K27me3_646
NW_011876124.1	289	1197	909	27	3.35869	H3K27me3_647
NW_011876125.1	71075	72682	1608	21	2.53871	H3K27me3_648
NW_011876125.1	143576	145893	2318	31	3.04654	H3K27me3_649
NW_011876125.1	150250	150994	745	44	3.6795	H3K27me3_650
NW_011876125.1	153554	154748	1195	141	5.36537	H3K27me3_651
NW_011876125.1	156952	158664	1713	151	5.68911	H3K27me3_652
NW_011876125.1	166683	167383	701	57	4.44597	H3K27me3_653
NW_011876125.1	170968	171945	978	65	4.1005	H3K27me3_654
NW_011876125.1	174034	177137	3104	51	3.60545	H3K27me3_655
NW_011876125.1	180012	181219	1208	96	4.62865	H3K27me3_656
NW_011876125.1	183594	185033	1440	38	3.31932	H3K27me3_657
NW_011876125.1	187451	189309	1859	46	3.11028	H3K27me3_658
NW_011876125.1	196678	197647	970	44	4.00561	H3K27me3_659
NW_011876125.1	198391	199540	1150	118	5.32425	H3K27me3_660
NW_011876125.1	201875	203888	2014	38	3.30059	H3K27me3_661
NW_011876125.1	206409	207935	1527	85	4.92941	H3K27me3_662
NW_011876125.1	210608	211687	1080	35	3.2822	H3K27me3_663
NW_011876125.1	217420	218395	976	101	5.26926	H3K27me3_664
NW_011876125.1	220054	221822	1769	47	3.20123	H3K27me3_665
NW_011876125.1	226769	228189	1421	29	3.24955	H3K27me3_666
NW_011876125.1	231790	232521	732	31	3.4585	H3K27me3_667
NW_011876125.1	234575	235951	1377	78	3.85068	H3K27me3_668
NW_011876125.1	239377	239939	563	48	4.16289	H3K27me3_669
NW_011876125.1	245256	245853	598	46	3.26688	H3K27me3_670
NW_011876125.1	247145	247874	730	61	4.35641	H3K27me3_671
NW_011876125.1	251197	251993	797	84	4.44045	H3K27me3_672
NW_011876125.1	254562	255687	1126	39	3.30659	H3K27me3_673
NW_011876125.1	257350	259640	2291	128	6.23407	H3K27me3_674
NW_011876125.1	262527	264229	1703	74	4.99061	H3K27me3_675
NW_011876125.1	266573	268068	1496	47	4.24401	H3K27me3_676
NW_011876126.1	292914	294490	1577	39	3.25727	H3K27me3_677
NW_011876126.1	296914	298651	1738	27	3.08379	H3K27me3_678
NW_011876126.1	305838	307521	1684	39	3.23054	H3K27me3_679
NW_011876129.1	114505	115379	875	31	2.832	H3K27me3_680
NW_011876131.1	69510	70357	848	18	2.55369	H3K27me3_681
NW_011876131.1	127957	128670	714	12	2.24593	H3K27me3_682
NW_011876131.1	157048	158127	1080	22	2.86991	H3K27me3_683
NW_011876131.1	219131	220082	952	26	2.99805	H3K27me3_684
NW_011876131.1	267566	268800	1235	16	2.56609	H3K27me3_685
NW_011876132.1	1058	2364	1307	69	4.29784	H3K27me3_686
NW_011876132.1	4122	5160	1039	21	2.92036	H3K27me3_687
NW_011876132.1	15546	16078	533	36	3.36756	H3K27me3_688
NW_011876132.1	21213	21643	431	32	3.39326	H3K27me3_689
NW_011876132.1	28090	28516	427	53	4.25023	H3K27me3_690
NW_011876132.1	53705	54522	818	49	3.76991	H3K27me3_691
NW_011876132.1	56889	57328	440	33	3.56166	H3K27me3_692
NW_011876132.1	75107	76267	1161	41	3.69313	H3K27me3_693
NW_011876132.1	82916	83750	835	72	4.74397	H3K27me3_694
NW_011876132.1	88750	89732	983	20	2.78925	H3K27me3_695
NW_011876132.1	90833	91229	397	18	2.62236	H3K27me3_696
NW_011876132.1	100417	100833	417	43	4.14372	H3K27me3_697
NW_011876132.1	108484	109291	808	43	3.96658	H3K27me3_698
NW_011876132.1	117199	118085	887	24	3.18802	H3K27me3_699
NW_011876132.1	126540	127049	510	38	3.84928	H3K27me3_700
NW_011876132.1	130130	130976	847	22	3.09265	H3K27me3_701
NW_011876132.1	134006	134716	711	24	2.86246	H3K27me3_702
NW_011876132.1	136480	138686	2207	61	4.42857	H3K27me3_703
NW_011876132.1	140578	141603	1026	36	3.6398	H3K27me3_704
NW_011876132.1	145194	145813	620	42	3.93192	H3K27me3_705
NW_011876132.1	146738	147338	601	24	3.33583	H3K27me3_706
NW_011876132.1	150468	151435	968	52	3.97881	H3K27me3_707
NW_011876132.1	151870	152331	462	23	2.84705	H3K27me3_708
NW_011876132.1	157253	157937	685	53	4.52306	H3K27me3_709
NW_011876132.1	179434	180478	1045	27	3.12461	H3K27me3_710
NW_011876132.1	188323	189808	1486	31	3.55048	H3K27me3_711
NW_011876132.1	213763	214154	392	16	2.89081	H3K27me3_712
NW_011876132.1	262975	263423	449	31	3.16646	H3K27me3_713
NW_011876132.1	266533	267045	513	33	3.68925	H3K27me3_714
NW_011876132.1	268979	269610	632	41	3.65797	H3K27me3_715
NW_011876132.1	305317	305619	303	23	2.91722	H3K27me3_716
NW_011876132.1	319784	320737	954	22	2.73565	H3K27me3_717
NW_011876133.1	69857	70964	1108	29	2.56128	H3K27me3_718
NW_011876133.1	103539	104725	1187	24	2.88088	H3K27me3_719
NW_011876133.1	149994	150899	906	31	3.01877	H3K27me3_720
NW_011876133.1	160985	163145	2161	30	2.97201	H3K27me3_721
NW_011876133.1	167344	168842	1499	23	2.85248	H3K27me3_722
NW_011876133.1	175992	177213	1222	16	2.53789	H3K27me3_723
NW_011876133.1	188264	189671	1408	28	2.68771	H3K27me3_724
NW_011876133.1	191594	192395	802	17	2.31063	H3K27me3_725
NW_011876133.1	193855	194540	686	24	2.63623	H3K27me3_726
NW_011876133.1	223441	226088	2648	32	2.94268	H3K27me3_727
NW_011876133.1	233184	233888	705	23	2.63852	H3K27me3_728
NW_011876133.1	252339	253567	1229	19	2.54192	H3K27me3_729
NW_011876133.1	264330	264988	659	16	2.27965	H3K27me3_730
NW_011876133.1	277293	278362	1070	17	2.50278	H3K27me3_731
NW_011876135.1	337	1450	1114	18	2.4144	H3K27me3_732
NW_011876135.1	9136	10283	1148	36	3.00832	H3K27me3_733
NW_011876135.1	13868	14737	870	19	2.49934	H3K27me3_734
NW_011876135.1	19270	22283	3014	47	3.07585	H3K27me3_735
NW_011876135.1	25669	27108	1440	81	4.36505	H3K27me3_736
NW_011876135.1	29738	31161	1424	57	3.74614	H3K27me3_737
NW_011876135.1	34338	36087	1750	37	2.95603	H3K27me3_738
NW_011876135.1	42580	43881	1302	33	3.33166	H3K27me3_739
NW_011876135.1	47004	48493	1490	50	3.57903	H3K27me3_740
NW_011876135.1	52749	53568	820	40	3.23899	H3K27me3_741
NW_011876135.1	57270	58774	1505	109	5.7286	H3K27me3_742
NW_011876135.1	62149	62913	765	49	4.3156	H3K27me3_743
NW_011876135.1	64959	66256	1298	52	4.03529	H3K27me3_744
NW_011876135.1	68174	69575	1402	99	4.52394	H3K27me3_745
NW_011876135.1	72176	72858	683	114	4.83348	H3K27me3_746
NW_011876135.1	74614	75265	652	51	4.00755	H3K27me3_747
NW_011876135.1	84662	86651	1990	67	4.62043	H3K27me3_748
NW_011876135.1	91049	92838	1790	139	6.10316	H3K27me3_749
NW_011876135.1	98013	101218	3206	438	11.7301	H3K27me3_750
NW_011876135.1	102424	103581	1158	322	10.2061	H3K27me3_751
NW_011876135.1	105525	106362	838	59	3.7364	H3K27me3_752
NW_011876135.1	109172	109932	761	93	5.99308	H3K27me3_753
NW_011876135.1	112839	113762	924	61	4.62767	H3K27me3_754
NW_011876135.1	116428	117116	689	118	4.92739	H3K27me3_755
NW_011876135.1	120015	122343	2329	28	2.60182	H3K27me3_756
NW_011876135.1	126211	127725	1515	53	4.25096	H3K27me3_757
NW_011876135.1	141347	144688	3342	45	3.43378	H3K27me3_758
NW_011876135.1	152808	153733	926	92	5.35914	H3K27me3_759
NW_011876135.1	165149	166880	1732	37	2.99844	H3K27me3_760
NW_011876135.1	179122	180263	1142	38	3.11742	H3K27me3_761
NW_011876135.1	182695	183865	1171	47	3.71679	H3K27me3_762
NW_011876135.1	184838	185574	737	47	3.36322	H3K27me3_763
NW_011876135.1	188968	189597	630	48	3.25663	H3K27me3_764
NW_011876135.1	191564	192218	655	26	3.06938	H3K27me3_765
NW_011876135.1	199240	200389	1150	39	3.25125	H3K27me3_766
NW_011876135.1	202360	204071	1712	103	4.59929	H3K27me3_767
NW_011876135.1	216693	218586	1894	42	3.28145	H3K27me3_768
NW_011876135.1	221520	221811	292	91	5.50723	H3K27me3_769
NW_011876136.1	257	931	675	24	3.09015	H3K27me3_770
NW_011876136.1	4804	5347	544	22	3.14928	H3K27me3_771
NW_011876136.1	22416	23381	966	27	3.19249	H3K27me3_772
NW_011876136.1	28222	29250	1029	33	3.38936	H3K27me3_773
NW_011876136.1	32229	32901	673	57	4.71143	H3K27me3_774
NW_011876136.1	40006	40292	287	47	4.36849	H3K27me3_775
NW_011876136.1	42038	42589	552	29	3.19668	H3K27me3_776
NW_011876136.1	45931	46241	311	44	3.56772	H3K27me3_777
NW_011876136.1	49546	50433	888	110	4.60121	H3K27me3_778
NW_011876136.1	53526	54939	1414	256	8.69816	H3K27me3_779
NW_011876136.1	56950	57316	367	75	5.37612	H3K27me3_780
NW_011876136.1	59966	60698	733	114	5.25894	H3K27me3_781
NW_011876136.1	62629	63851	1223	159	6.28299	H3K27me3_782
NW_011876136.1	67014	67547	534	58	4.80615	H3K27me3_783
NW_011876136.1	70308	71020	713	82	4.44107	H3K27me3_784
NW_011876136.1	73000	74155	1156	64	3.93323	H3K27me3_785
NW_011876136.1	81920	82642	723	319	8.3581	H3K27me3_786
NW_011876136.1	84139	84538	400	44	3.41579	H3K27me3_787
NW_011876136.1	93011	95952	2942	235	7.03355	H3K27me3_788
NW_011876136.1	98985	101741	2757	133	5.99026	H3K27me3_789
NW_011876136.1	103517	105203	1687	27	3.40286	H3K27me3_790
NW_011876136.1	230492	231501	1010	31	3.42339	H3K27me3_791
NW_011876138.1	37957	39063	1107	35	3.74866	H3K27me3_792
NW_011876138.1	52294	53561	1268	24	3.17355	H3K27me3_793
NW_011876138.1	110411	111293	883	18	2.62012	H3K27me3_794
NW_011876141.1	4168	5078	911	26	3.05614	H3K27me3_795
NW_011876141.1	8466	9032	567	32	3.42667	H3K27me3_796
NW_011876141.1	10620	11497	878	29	2.9921	H3K27me3_797
NW_011876141.1	20946	21956	1011	22	2.738	H3K27me3_798
NW_011876141.1	58057	58706	650	29	3.02842	H3K27me3_799
NW_011876141.1	61071	62030	960	18	2.59124	H3K27me3_800
NW_011876141.1	142555	142928	374	16	2.72707	H3K27me3_801
NW_011876141.1	167139	167703	565	39	3.54837	H3K27me3_802
NW_011876141.1	180695	181097	403	36	3.30662	H3K27me3_803
NW_011876141.1	230872	231800	929	17	2.48165	H3K27me3_804
NW_011876141.1	249508	250831	1324	35	3.30801	H3K27me3_805
NW_011876142.1	4901	5770	870	53	3.67763	H3K27me3_806
NW_011876142.1	26712	27485	774	28	3.31313	H3K27me3_807
NW_011876142.1	29721	30554	834	71	4.45135	H3K27me3_808
NW_011876142.1	39100	40130	1031	25	3.22673	H3K27me3_809
NW_011876142.1	80250	81322	1073	15	2.51663	H3K27me3_810
NW_011876142.1	98350	99156	807	22	2.7726	H3K27me3_811
NW_011876142.1	117828	118732	905	16	2.43865	H3K27me3_812
NW_011876142.1	150111	151903	1793	34	2.88536	H3K27me3_813
NW_011876142.1	162016	162546	531	33	3.62778	H3K27me3_814
NW_011876142.1	167764	168377	614	24	2.9708	H3K27me3_815
NW_011876142.1	183745	184470	726	20	2.52992	H3K27me3_816
NW_011876143.1	138530	139673	1144	30	3.31922	H3K27me3_817
NW_011876145.1	100457	102190	1734	21	2.6991	H3K27me3_818
NW_011876146.1	131955	133146	1192	33	3.28261	H3K27me3_819
NW_011876146.1	142538	143479	942	66	3.45724	H3K27me3_820
NW_011876146.1	149513	149887	375	121	7.00646	H3K27me3_821
NW_011876146.1	151538	152390	853	97	4.36696	H3K27me3_822
NW_011876146.1	164324	165742	1419	334	10.6057	H3K27me3_823
NW_011876146.1	169032	171311	2280	129	4.97391	H3K27me3_824
NW_011876146.1	175463	176017	555	44	3.87864	H3K27me3_825
NW_011876146.1	177835	179062	1228	162	4.89472	H3K27me3_826
NW_011876146.1	179713	180182	470	95	4.93121	H3K27me3_827
NW_011876146.1	184739	185740	1002	118	5.87308	H3K27me3_828
NW_011876146.1	191264	192468	1205	95	4.27487	H3K27me3_829
NW_011876146.1	194092	198037	3946	145	6.97281	H3K27me3_830
NW_011876146.1	202581	203773	1193	50	3.91477	H3K27me3_831
NW_011876146.1	207131	211988	4858	232	6.59046	H3K27me3_832
NW_011876146.1	224931	225317	387	35	3.58098	H3K27me3_833
NW_011876146.1	246898	247731	834	22	2.74638	H3K27me3_834
NW_011876146.1	248804	250308	1505	61	4.01681	H3K27me3_835
NW_011876146.1	252292	253912	1621	68	3.72358	H3K27me3_836
NW_011876146.1	256060	257791	1732	63	4.09664	H3K27me3_837
NW_011876146.1	260351	261282	932	73	4.53932	H3K27me3_838
NW_011876146.1	264370	265622	1253	44	3.47255	H3K27me3_839
NW_011876146.1	268407	270679	2273	46	3.71637	H3K27me3_840
NW_011876146.1	278107	279912	1806	87	4.42009	H3K27me3_841
NW_011876146.1	284376	284825	450	27	2.76798	H3K27me3_842
NW_011876146.1	287744	288764	1021	82	4.41879	H3K27me3_843
NW_011876146.1	296144	297508	1365	61	3.67474	H3K27me3_844
NW_011876146.1	301865	302431	567	38	2.92058	H3K27me3_845
NW_011876146.1	307256	307735	480	24	2.6067	H3K27me3_846
NW_011876146.1	315435	315837	403	18	2.36194	H3K27me3_847
NW_011876146.1	318558	320186	1629	26	2.81813	H3K27me3_848
NW_011876146.1	321743	322666	924	22	2.82552	H3K27me3_849
NW_011876148.1	30507	32598	2092	26	2.81671	H3K27me3_850
NW_011876148.1	223555	224525	971	42	3.62061	H3K27me3_851
NW_011876148.1	314568	315442	875	28	3.27807	H3K27me3_852
NW_011876148.1	363415	363854	440	33	3.42773	H3K27me3_853
NW_011876149.1	70418	71129	712	23	2.3588	H3K27me3_854
NW_011876149.1	109204	110857	1654	19	2.6427	H3K27me3_855
NW_011876149.1	154148	155619	1472	29	2.97914	H3K27me3_856
NW_011876149.1	160355	161379	1025	19	2.99809	H3K27me3_857
NW_011876149.1	172641	173516	876	28	3.22176	H3K27me3_858
NW_011876149.1	218841	219570	730	17	2.3683	H3K27me3_859
NW_011876149.1	330160	331648	1489	23	2.72221	H3K27me3_860
NW_011876151.1	32791	33194	404	60	4.4166	H3K27me3_861
NW_011876151.1	45414	46794	1381	54	3.4742	H3K27me3_862
NW_011876151.1	58657	59967	1311	50	3.46251	H3K27me3_863
NW_011876151.1	79996	80693	698	28	3.49114	H3K27me3_864
NW_011876151.1	83295	84190	896	48	3.91553	H3K27me3_865
NW_011876151.1	89631	90808	1178	75	5.17277	H3K27me3_866
NW_011876151.1	94157	95442	1286	32	3.09047	H3K27me3_867
NW_011876151.1	100815	102347	1533	69	3.74953	H3K27me3_868
NW_011876151.1	113451	114118	668	41	3.68855	H3K27me3_869
NW_011876151.1	123800	124446	647	48	3.6335	H3K27me3_870
NW_011876151.1	130397	131160	764	45	4.08953	H3K27me3_871
NW_011876151.1	141720	142632	913	50	3.91126	H3K27me3_872
NW_011876151.1	153121	154518	1398	38	3.67295	H3K27me3_873
NW_011876151.1	157333	158540	1208	43	3.5381	H3K27me3_874
NW_011876151.1	161338	162373	1036	31	3.24618	H3K27me3_875
NW_011876151.1	164765	166473	1709	75	3.90511	H3K27me3_876
NW_011876151.1	170591	171399	809	46	4.00966	H3K27me3_877
NW_011876151.1	177160	178266	1107	55	3.37752	H3K27me3_878
NW_011876151.1	181818	184673	2856	42	3.42358	H3K27me3_879
NW_011876151.1	187310	187986	677	56	3.96943	H3K27me3_880
NW_011876151.1	189360	190675	1316	48	3.51364	H3K27me3_881
NW_011876151.1	193097	193864	768	44	3.21251	H3K27me3_882
NW_011876151.1	207864	208750	887	30	2.73909	H3K27me3_883
NW_011876151.1	209919	211160	1242	46	3.71414	H3K27me3_884
NW_011876151.1	214345	214983	639	33	2.83297	H3K27me3_885
NW_011876151.1	216814	218329	1516	34	3.30776	H3K27me3_886
NW_011876151.1	222229	223698	1470	38	2.97107	H3K27me3_887
NW_011876151.1	225657	227423	1767	51	3.58285	H3K27me3_888
NW_011876151.1	228865	229788	924	45	3.86061	H3K27me3_889
NW_011876151.1	233262	235172	1911	58	4.10616	H3K27me3_890
NW_011876151.1	237913	239323	1411	56	3.31876	H3K27me3_891
NW_011876151.1	254011	255781	1771	53	4.04209	H3K27me3_892
NW_011876151.1	262733	263464	732	21	2.78154	H3K27me3_893
NW_011876151.1	274694	275707	1014	27	2.74103	H3K27me3_894
NW_011876151.1	278224	278765	542	71	4.44801	H3K27me3_895
NW_011876151.1	281153	282445	1293	19	2.50066	H3K27me3_896
NW_011876151.1	292606	292925	320	60	4.6577	H3K27me3_897
NW_011876151.1	301785	302185	401	16	2.55857	H3K27me3_898
NW_011876151.1	303782	304857	1076	32	3.17456	H3K27me3_899
NW_011876151.1	314979	316468	1490	50	4.02196	H3K27me3_900
NW_011876151.1	321214	322053	840	42	3.58172	H3K27me3_901
NW_011876151.1	329018	330101	1084	49	3.86162	H3K27me3_902
NW_011876151.1	340471	340813	343	23	3.03794	H3K27me3_903
NW_011876151.1	351775	352637	863	39	3.54929	H3K27me3_904
NW_011876151.1	359348	360841	1494	31	3.14346	H3K27me3_905
NW_011876151.1	375700	377047	1348	33	3.17192	H3K27me3_906
NW_011876151.1	382815	383361	547	36	3.12318	H3K27me3_907
NW_011876151.1	386841	388050	1210	66	4.54999	H3K27me3_908
NW_011876151.1	391971	393421	1451	61	3.91039	H3K27me3_909
NW_011876151.1	397068	397517	450	38	3.80817	H3K27me3_910
NW_011876151.1	400120	400996	877	49	3.48844	H3K27me3_911
NW_011876151.1	403431	403968	538	40	3.46896	H3K27me3_912
NW_011876153.1	24418	24770	353	29	3.03369	H3K27me3_913
NW_011876153.1	44535	45187	653	18	2.4696	H3K27me3_914
NW_011876153.1	47599	48264	666	41	3.05436	H3K27me3_915
NW_011876153.1	54825	58280	3456	31	2.88856	H3K27me3_916
NW_011876153.1	67083	68660	1578	55	4.3025	H3K27me3_917
NW_011876153.1	77396	78149	754	42	3.14691	H3K27me3_918
NW_011876153.1	84899	85695	797	31	3.19517	H3K27me3_919
NW_011876153.1	90165	91218	1054	19	3.00946	H3K27me3_920
NW_011876153.1	95308	96150	843	31	3.40055	H3K27me3_921
NW_011876153.1	102720	104238	1519	76	5.10834	H3K27me3_922
NW_011876153.1	105341	106204	864	17	2.84962	H3K27me3_923
NW_011876153.1	145834	146455	622	28	2.68893	H3K27me3_924
NW_011876153.1	235304	236580	1277	25	2.8623	H3K27me3_925
NW_011876153.1	265777	266935	1159	19	2.57688	H3K27me3_926
NW_011876153.1	281115	281759	645	28	3.34591	H3K27me3_927
NW_011876153.1	288235	288970	736	23	3.13864	H3K27me3_928
NW_011876153.1	311680	312735	1056	15	2.30441	H3K27me3_929
NW_011876155.1	9197	9821	625	33	3.29297	H3K27me3_930
NW_011876155.1	22022	23547	1526	37	3.11972	H3K27me3_931
NW_011876155.1	98357	99250	894	16	2.47838	H3K27me3_932
NW_011876155.1	110926	111576	651	37	3.52907	H3K27me3_933
NW_011876155.1	112878	113556	679	59	3.91752	H3K27me3_934
NW_011876155.1	122095	123075	981	21	2.91725	H3K27me3_935
NW_011876155.1	125252	126082	831	13	2.36122	H3K27me3_936
NW_011876155.1	133063	134853	1791	29	3.14484	H3K27me3_937
NW_011876155.1	139555	140566	1012	30	2.90101	H3K27me3_938
NW_011876155.1	141978	144240	2263	34	3.28593	H3K27me3_939
NW_011876155.1	146953	148795	1843	28	2.83235	H3K27me3_940
NW_011876155.1	151935	153040	1106	46	3.49484	H3K27me3_941
NW_011876155.1	155479	156819	1341	32	2.9924	H3K27me3_942
NW_011876155.1	160645	161282	638	22	3.05859	H3K27me3_943
NW_011876155.1	165508	166572	1065	30	3.05134	H3K27me3_944
NW_011876155.1	170541	173105	2565	30	2.70682	H3K27me3_945
NW_011876155.1	183224	184027	804	63	4.55034	H3K27me3_946
NW_011876155.1	195248	195949	702	19	2.71362	H3K27me3_947
NW_011876155.1	208092	209676	1585	33	2.99682	H3K27me3_948
NW_011876155.1	210247	210888	642	35	3.26276	H3K27me3_949
NW_011876155.1	214031	214910	880	32	2.74772	H3K27me3_950
NW_011876155.1	223677	224053	377	32	3.22343	H3K27me3_951
NW_011876155.1	224784	225234	451	24	2.68655	H3K27me3_952
NW_011876155.1	228090	229056	967	18	2.65017	H3K27me3_953
NW_011876155.1	260988	262072	1085	19	2.91306	H3K27me3_954
NW_011876155.1	290594	291898	1305	14	2.60602	H3K27me3_955
NW_011876155.1	324944	325306	363	17	2.73617	H3K27me3_956
NW_011876155.1	328320	329156	837	16	2.92823	H3K27me3_957
NW_011876155.1	336495	336835	341	51	4.22704	H3K27me3_958
NW_011876155.1	348085	349501	1417	40	3.56192	H3K27me3_959
NW_011876155.1	350883	351246	364	29	3.0776	H3K27me3_960
NW_011876157.1	70220	72011	1792	19	2.46618	H3K27me3_961
NW_011876157.1	179699	180234	536	61	4.23877	H3K27me3_962
NW_011876157.1	182705	183142	438	66	4.07322	H3K27me3_963
NW_011876157.1	186698	187681	984	132	4.76105	H3K27me3_964
NW_011876157.1	188846	189336	491	38	3.05175	H3K27me3_965
NW_011876157.1	191251	192510	1260	28	3.17258	H3K27me3_966
NW_011876157.1	193083	193424	342	38	3.98212	H3K27me3_967
NW_011876157.1	195943	198436	2494	64	3.78818	H3K27me3_968
NW_011876157.1	200680	201762	1083	41	3.24442	H3K27me3_969
NW_011876157.1	204385	205368	984	99	5.16371	H3K27me3_970
NW_011876157.1	341151	342055	905	28	3.06324	H3K27me3_971
NW_011876158.1	83287	83696	410	18	2.52427	H3K27me3_972
NW_011876158.1	299815	301022	1208	23	2.67103	H3K27me3_973
NW_011876158.1	340472	341854	1383	28	3.39017	H3K27me3_974
NW_011876158.1	349579	350324	746	23	2.82954	H3K27me3_975
NW_011876159.1	46444	47327	884	15	2.57227	H3K27me3_976
NW_011876159.1	68332	69212	881	44	4.11092	H3K27me3_977
NW_011876159.1	105994	106884	891	17	2.51545	H3K27me3_978
NW_011876159.1	180734	181539	806	25	2.74157	H3K27me3_979
NW_011876159.1	185163	185808	646	18	2.613	H3K27me3_980
NW_011876159.1	199526	200130	605	17	2.70725	H3K27me3_981
NW_011876159.1	217023	217426	404	23	2.86107	H3K27me3_982
NW_011876159.1	362303	363465	1163	48	2.02724	H3K27me3_983
NW_011876160.1	3026	3916	891	49	3.87604	H3K27me3_984
NW_011876160.1	4785	6479	1695	68	4.4424	H3K27me3_985
NW_011876160.1	8719	10446	1728	44	3.61341	H3K27me3_986
NW_011876160.1	12327	14128	1802	40	3.59233	H3K27me3_987
NW_011876160.1	20312	21234	923	25	3.18253	H3K27me3_988
NW_011876160.1	23155	23929	775	36	3.40031	H3K27me3_989
NW_011876160.1	26383	27661	1279	53	3.89576	H3K27me3_990
NW_011876160.1	34113	36347	2235	39	3.14217	H3K27me3_991
NW_011876160.1	38529	39984	1456	23	2.85401	H3K27me3_992
NW_011876160.1	42624	44338	1715	47	3.32436	H3K27me3_993
NW_011876160.1	45628	46577	950	92	4.23402	H3K27me3_994
NW_011876160.1	47444	47773	330	56	4.44296	H3K27me3_995
NW_011876160.1	49443	50824	1382	45	3.93002	H3K27me3_996
NW_011876160.1	54570	55344	775	36	3.57359	H3K27me3_997
NW_011876160.1	57586	58721	1136	58	4.14867	H3K27me3_998
NW_011876160.1	59377	59885	509	31	3.18617	H3K27me3_999
NW_011876160.1	61712	62311	600	37	3.44121	H3K27me3_1000
NW_011876160.1	63394	64334	941	28	3.04473	H3K27me3_1001
NW_011876160.1	69705	70140	436	21	2.64744	H3K27me3_1002
NW_011876160.1	83224	83991	768	20	2.3215	H3K27me3_1003
NW_011876160.1	88655	89333	679	17	2.6574	H3K27me3_1004
NW_011876160.1	93715	95223	1509	21	2.94106	H3K27me3_1005
NW_011876160.1	145689	146385	697	23	3.27487	H3K27me3_1006
NW_011876160.1	164958	165713	756	19	3.02425	H3K27me3_1007
NW_011876160.1	173956	174508	553	16	2.6216	H3K27me3_1008
NW_011876160.1	238286	240457	2172	40	3.3444	H3K27me3_1009
NW_011876160.1	243804	244535	732	31	3.01513	H3K27me3_1010
NW_011876160.1	312365	313031	667	27	2.90555	H3K27me3_1011
NW_011876160.1	335517	336052	536	20	2.61017	H3K27me3_1012
NW_011876160.1	350606	351861	1256	16	2.57565	H3K27me3_1013
NW_011876160.1	357212	358017	806	36	3.39089	H3K27me3_1014
NW_011876160.1	360949	362307	1359	16	2.44134	H3K27me3_1015
NW_011876160.1	363881	364870	990	23	2.52952	H3K27me3_1016
NW_011876160.1	370975	371871	897	25	2.63736	H3K27me3_1017
NW_011876160.1	373985	375215	1231	17	2.48137	H3K27me3_1018
NW_011876161.1	19571	20629	1059	18	2.70356	H3K27me3_1019
NW_011876162.1	206171	207218	1048	16	2.49742	H3K27me3_1020
NW_011876162.1	325467	326549	1083	20	2.57021	H3K27me3_1021
NW_011876162.1	335431	336184	754	15	2.37251	H3K27me3_1022
NW_011876163.1	115633	115971	339	31	3.66712	H3K27me3_1023
NW_011876163.1	401011	402342	1332	20	2.34552	H3K27me3_1024
NW_011876163.1	412692	413682	991	16	2.52202	H3K27me3_1025
NW_011876163.1	417313	418443	1131	28	2.89337	H3K27me3_1026
NW_011876164.1	256018	256451	434	30	3.3171	H3K27me3_1027
NW_011876164.1	269129	270032	904	23	2.99856	H3K27me3_1028
NW_011876164.1	289531	289953	423	54	4.64675	H3K27me3_1029
NW_011876164.1	290648	292010	1363	27	3.45728	H3K27me3_1030
NW_011876164.1	294919	296203	1285	29	3.16863	H3K27me3_1031
NW_011876164.1	298357	300237	1881	120	4.71707	H3K27me3_1032
NW_011876164.1	303170	304161	992	181	7.25748	H3K27me3_1033
NW_011876164.1	307054	308343	1290	240	7.21297	H3K27me3_1034
NW_011876164.1	311992	312500	509	127	6.05767	H3K27me3_1035
NW_011876164.1	317954	318455	502	52	4.55589	H3K27me3_1036
NW_011876164.1	322320	322691	372	52	4.54062	H3K27me3_1037
NW_011876164.1	338044	338546	503	77	5.35226	H3K27me3_1038
NW_011876164.1	350185	350560	376	68	4.73392	H3K27me3_1039
NW_011876164.1	351403	354189	2787	81	4.14655	H3K27me3_1040
NW_011876164.1	363271	365130	1860	42	3.58849	H3K27me3_1041
NW_011876164.1	380085	380887	803	21	2.97526	H3K27me3_1042
NW_011876164.1	389132	389818	687	50	4.09627	H3K27me3_1043
NW_011876166.1	218067	219206	1140	21	2.35576	H3K27me3_1044
NW_011876166.1	296885	297503	619	19	2.40891	H3K27me3_1045
NW_011876166.1	301282	302266	985	26	2.39924	H3K27me3_1046
NW_011876166.1	350237	351199	963	21	2.50212	H3K27me3_1047
NW_011876166.1	365875	366617	743	29	2.72429	H3K27me3_1048
NW_011876166.1	397992	398811	820	24	2.41564	H3K27me3_1049
NW_011876166.1	400408	401171	764	24	2.53525	H3K27me3_1050
NW_011876166.1	403379	404041	663	21	2.35049	H3K27me3_1051
NW_011876167.1	74774	75494	721	18	2.59361	H3K27me3_1052
NW_011876167.1	104564	105704	1141	20	2.55464	H3K27me3_1053
NW_011876167.1	113084	113445	362	28	3.35119	H3K27me3_1054
NW_011876167.1	145475	145852	378	21	2.56052	H3K27me3_1055
NW_011876167.1	154066	155357	1292	16	2.3242	H3K27me3_1056
NW_011876167.1	165293	166136	844	25	2.91052	H3K27me3_1057
NW_011876167.1	168025	169570	1546	36	3.04428	H3K27me3_1058
NW_011876167.1	174464	175518	1055	20	2.50963	H3K27me3_1059
NW_011876167.1	201830	202501	672	22	2.39104	H3K27me3_1060
NW_011876167.1	224013	224751	739	17	2.44061	H3K27me3_1061
NW_011876167.1	338154	338885	732	39	3.97525	H3K27me3_1062
NW_011876168.1	93909	94340	432	36	3.16405	H3K27me3_1063
NW_011876168.1	390569	391065	497	24	2.78676	H3K27me3_1064
NW_011876168.1	393228	394411	1184	17	2.52847	H3K27me3_1065
NW_011876168.1	398145	398592	448	41	3.46674	H3K27me3_1066
NW_011876168.1	422819	423793	975	29	3.24355	H3K27me3_1067
NW_011876168.1	466599	469051	2453	68	3.87694	H3K27me3_1068
NW_011876168.1	485960	486611	652	26	2.95289	H3K27me3_1069
NW_011876169.1	5870	6355	486	22	2.80213	H3K27me3_1070
NW_011876169.1	77132	77518	387	26	3.20535	H3K27me3_1071
NW_011876169.1	89767	91413	1647	36	2.92017	H3K27me3_1072
NW_011876169.1	322729	323046	318	34	3.29969	H3K27me3_1073
NW_011876169.1	337704	338130	427	24	2.90614	H3K27me3_1074
NW_011876170.1	104648	105337	690	43	3.22207	H3K27me3_1075
NW_011876170.1	107477	108063	587	66	4.47806	H3K27me3_1076
NW_011876170.1	114581	116230	1650	51	4.45176	H3K27me3_1077
NW_011876170.1	120718	121123	406	31	3.5528	H3K27me3_1078
NW_011876170.1	122124	122565	442	117	6.7789	H3K27me3_1079
NW_011876170.1	130056	130483	428	16	2.88725	H3K27me3_1080
NW_011876170.1	134112	134532	421	51	4.27541	H3K27me3_1081
NW_011876170.1	136424	137927	1504	96	5.53747	H3K27me3_1082
NW_011876170.1	138563	140770	2208	77	4.63736	H3K27me3_1083
NW_011876170.1	146850	147586	737	106	6.41735	H3K27me3_1084
NW_011876170.1	156185	157602	1418	39	3.5926	H3K27me3_1085
NW_011876170.1	164332	164884	553	62	4.01264	H3K27me3_1086
NW_011876170.1	171923	172556	634	47	3.70165	H3K27me3_1087
NW_011876170.1	187640	189060	1421	51	3.9771	H3K27me3_1088
NW_011876170.1	191603	192307	705	61	4.73442	H3K27me3_1089
NW_011876170.1	195011	195797	787	32	3.34898	H3K27me3_1090
NW_011876170.1	198878	199315	438	53	4.46504	H3K27me3_1091
NW_011876170.1	207557	208197	641	51	4.21021	H3K27me3_1092
NW_011876170.1	217300	218120	821	24	2.96467	H3K27me3_1093
NW_011876170.1	225290	226833	1544	51	3.82733	H3K27me3_1094
NW_011876170.1	236375	237651	1277	36	3.18202	H3K27me3_1095
NW_011876170.1	247048	247914	867	17	2.82542	H3K27me3_1096
NW_011876170.1	256817	258057	1241	50	3.43518	H3K27me3_1097
NW_011876170.1	267318	268199	882	74	4.52036	H3K27me3_1098
NW_011876170.1	271001	271446	446	19	2.37464	H3K27me3_1099
NW_011876170.1	281269	281809	541	39	3.13294	H3K27me3_1100
NW_011876170.1	287924	288500	577	25	2.81291	H3K27me3_1101
NW_011876171.1	69183	70590	1408	18	2.58373	H3K27me3_1102
NW_011876171.1	207962	209062	1101	25	3.10902	H3K27me3_1103
NW_011876171.1	270186	270597	412	14	2.39005	H3K27me3_1104
NW_011876171.1	302460	303697	1238	32	3.13893	H3K27me3_1105
NW_011876171.1	309946	311512	1567	34	2.94496	H3K27me3_1106
NW_011876171.1	411853	412768	916	50	3.63251	H3K27me3_1107
NW_011876171.1	448068	448729	662	31	3.3087	H3K27me3_1108
NW_011876173.1	155890	156408	519	13	2.21927	H3K27me3_1109
NW_011876173.1	172763	173461	699	13	2.18515	H3K27me3_1110
NW_011876173.1	175460	176013	554	27	2.66808	H3K27me3_1111
NW_011876173.1	179389	180117	729	22	2.52985	H3K27me3_1112
NW_011876173.1	182951	183212	262	16	2.25043	H3K27me3_1113
NW_011876173.1	186880	187695	816	21	2.4552	H3K27me3_1114
NW_011876173.1	193922	195643	1722	39	2.86015	H3K27me3_1115
NW_011876173.1	218299	218942	644	21	2.57157	H3K27me3_1116
NW_011876173.1	228334	229722	1389	18	2.34204	H3K27me3_1117
NW_011876173.1	245233	245780	548	25	2.93674	H3K27me3_1118
NW_011876173.1	262729	263271	543	19	2.46639	H3K27me3_1119
NW_011876173.1	264247	265189	943	21	3.05334	H3K27me3_1120
NW_011876173.1	270320	271879	1560	25	2.81858	H3K27me3_1121
NW_011876173.1	285935	287700	1766	44	3.37867	H3K27me3_1122
NW_011876173.1	289121	290054	934	15	2.32755	H3K27me3_1123
NW_011876173.1	300436	301933	1498	21	2.56656	H3K27me3_1124
NW_011876173.1	335833	336477	645	18	2.38332	H3K27me3_1125
NW_011876173.1	339425	340779	1355	39	3.37199	H3K27me3_1126
NW_011876173.1	361780	362315	536	25	2.89391	H3K27me3_1127
NW_011876173.1	365175	365641	467	50	3.3691	H3K27me3_1128
NW_011876173.1	366527	368920	2394	23	2.73525	H3K27me3_1129
NW_011876173.1	374394	377757	3364	49	3.38899	H3K27me3_1130
[truncated: 10,287 more rows]

## Sheet: Table S4 D
Table S4D. Location of H3K27me3 peaks in the Bactrocera dorsalis genome.
[truncated: 11,238 more rows]

[truncated: 15 more sheets: Table S5 A, Table S5 B, Table S5 C, Table S5 D, Table S6 A, Table S6 B, Table S6 C, Table S6 D, Table S6 E, Table S6 F, Table S6 G, Table S7 A, Table S7 B, Table S7 C, Table S7 D]
